# Supplementary material for: Adherence to screening and referral guidelines for autism spectrum disorder in toddlers in pediatric primary care
Source: PLoS One. 2020 May 7;15(5):e0232335. doi: 10.1371/journal.pone.0232335 (PMC7205236; doi:10.1371/journal.pone.0232335)
Supplement: S1 Data — (XLSX) [file pone.0232335.s001.xlsx]

## Sheet: Positive_MCHAT_deidentified-18-
id	timestart	Exclusion_Criteria	Year	Already_in_EI	referEI	refer3way	referASDeval	referaudio	anyref	all_rec_ref	agemos	practiceid	PROVIDER_CAT	female	ethnicity	race4grp	private	englishonly	county	medhouseinc	Median_Household_inc_Err	medhouseinc_Cat	swyc	swycfail	SUM_MCHAT_ITEMS	mchatmedrisk	follow_up_int	follow_up_result_pos
4432	1291	0	2016	1	0	1	0	0	0	0	18	2	2	1	0	2	1	1	6	49185	4288	2	9	0	8	0	0	999
2119	755	0	2015	0	1	2	0	0	1	0	18	13	1	1	0	4	0	1	16	60685	8521	3	10	0	8	0	0	999
2110	818	0	2015	0	1	2	0	1	1	0	17	26	1	0	0	2	0	1	19	24207	5150	1	14	0	8	0	0	999
2106	770	0	2015	0	0	0	0	0	0	0	18	20	1	0	0	1	1	1	3	82102	14390	4	15	0	8	0	0	999
2102	693	0	2014	0	0	0	0	0	0	0	23	14	4	0	0	2	0	1	19	23936	7705	1	16	0	8	0	0	999
2093	507	0	2014	0	0	0	0	0	0	0	23	14	1	0	0	2	0	1	19	13342	3736	1	20	0	8	0	0	999
3783	576	0	2014	1	0	1	0	0	0	0	29	14	1	0	1	4	0	0	19	23681	4940	1	0	1	8	0	0	999
4397	1191	0	2016	1	0	1	0	0	0	0	19	27	1	1	0	2	0	1	14	29688	6786	1	0	1	8	0	0	999
3774	1239	0	2016	1	0	1	1	1	1	1	19	29	1	0	1	4	0	0	1	40727	6869	2	0	1	8	0	0	999
4386	1023	0	2015	1	0	1	0	0	0	0	18	13	1	1	0	1	0	1	16	50063	12124	2	0	1	8	0	0	999
2081	751	0	2015	0	1	2	0	0	1	0	18	5	1	0	0	3	1	0	17	41827	16136	2	0	1	8	0	0	999
4361	601	0	2014	1	0	1	0	0	0	0	18	32	1	1	0	1	0	1	12	59096	3849	3	0	1	8	0	0	999
4422	934	0	2015	1	0	1	0	0	0	0	25	12	1	0	0	1	1	1	3	75677	5747	3	0	1	8	0	0	999
4423	577	0	2014	1	0	1	0	0	0	0	25	27	1	0	0	2	1	1	14	56333	8352	3	0	1	8	0	0	999
4373	1312	0	2016	1	0	1	0	0	0	0	18	28	1	1	0	1	1	1	18	74167	9323	3	0	1	8	0	0	999
4401	766	0	2015	1	0	1	0	0	0	0	19	27	1	1	0	2	0	1	4	73802	14285	3	0	1	8	0	0	999
4406	1015	0	2015	1	0	1	1	0	1	0	23	27	1	1	0	3	0	1	4	107188	12915	4	0	1	8	0	0	999
3776	1108	0	2016	1	0	1	0	0	0	0	22	23	1	1	1	4	1	1	8	81161	12957	4	0	1	8	0	0	999
4344	1099	0	2016	1	0	1	0	0	0	0	24	20	1	0	0	2	0	1	19	14451	3619	1	1	1	8	0	0	999
4342	804	0	2015	1	0	1	0	0	0	0	20	32	1	0	0	1	0	1	8	47518	4843	2	1	1	8	0	0	999
4343	1270	0	2016	1	0	1	0	0	0	0	21	14	1	0	0	1	0	1	19	32963	4859	2	1	1	8	0	0	999
4334	220	0	2013	1	0	1	0	0	0	0	18	25	1	1	0	4	999	1	19	42323	7617	2	1	1	8	0	0	999
271	955	0	2015	0	0	0	0	0	0	0	20	9	1	1	1	2	1	1	19	49440	10062	2	1	1	8	0	0	999
4349	1417	0	2016	1	0	1	0	0	0	0	25	28	1	0	0	1	0	1	1	59674	5968	3	1	1	8	0	0	999
3766	834	0	2015	1	0	1	0	0	0	0	18	15	1	0	1	1	0	0	8	71731	6455	3	1	1	8	0	0	999
4335	1288	0	2016	1	0	1	0	0	0	0	18	29	1	0	0	1	0	1	18	65258	7826	3	1	1	8	0	0	999
2072	1415	0	2016	0	1	2	0	1	1	0	18	27	1	0	0	2	1	1	4	56382	14334	3	1	1	8	0	0	999
4340	938	0	2015	1	0	1	0	0	0	0	19	27	1	1	0	2	1	1	4	101653	11027	4	1	1	8	0	0	999
4329	519	0	2014	1	0	1	0	0	0	0	18	24	1	0	0	1	0	1	16	81989	11771	4	1	1	8	0	0	999
4338	590	0	2014	1	0	1	0	0	0	0	18	4	1	0	0	1	1	1	3	101741	16353	4	1	1	8	0	0	999
4345	1162	0	2016	1	0	1	1	0	1	0	24	15	1	1	0	1	1	1	8	125750	29981	4	1	1	8	0	0	999
4307	1002	0	2015	1	0	1	0	0	0	0	19	14	1	0	0	2	0	1	19	33637	4746	2	2	1	8	0	0	999
4303	1347	0	2016	1	0	1	1	1	1	1	18	14	1	0	0	2	0	1	19	39696	6549	2	2	1	8	0	0	999
4297	1043	0	2015	1	0	1	0	0	0	0	18	18	1	1	0	1	1	1	5	58611	7195	3	2	1	8	0	0	999
4298	1436	0	2016	1	0	1	0	0	0	0	17	26	1	0	0	4	1	1	19	61162	7577	3	2	1	8	0	0	999
4299	763	0	2015	1	0	1	0	0	0	0	18	1	1	0	0	1	1	1	9	53315	10211	3	2	1	8	0	0	999
4321	637	0	2014	1	0	1	0	0	0	0	25	7	1	1	0	4	0	1	8	66806	10305	3	2	1	8	0	0	999
4294	1294	0	2016	1	0	1	0	0	0	0	16	13	1	0	0	1	1	1	16	104005	8403	4	2	1	8	0	0	999
2058	860	0	2015	0	1	2	0	0	1	0	18	27	1	0	0	1	0	1	4	81667	14601	4	2	1	8	0	0	999
4322	1050	0	2015	1	0	1	0	0	0	0	25	12	1	0	0	1	0	1	3	83056	17177	4	2	1	8	0	0	999
4289	1106	0	2016	1	0	1	0	0	0	0	24	27	1	1	0	2	0	1	14	49907	7124	2	3	1	8	0	0	999
2042	1196	0	2016	0	1	2	1	1	1	1	17	14	4	1	0	2	0	1	19	35053	9158	2	3	1	8	0	0	999
2047	1073	0	2015	0	1	2	0	0	1	0	24	26	4	1	0	2	1	1	9	50938	9266	2	3	1	8	0	0	999
4280	1067	0	2015	1	0	1	0	0	0	0	18	28	1	0	0	1	1	1	1	69699	6400	3	3	1	8	0	0	999
2034	707	0	2014	0	0	0	1	0	1	0	18	24	1	0	0	4	0	1	16	83071	9441	4	3	1	8	0	0	999
4283	1127	0	2016	1	0	1	1	0	1	0	18	5	1	1	0	1	1	1	9	120917	11555	4	3	1	8	0	0	999
3756	505	0	2014	1	0	1	0	0	0	0	24	7	1	0	1	4	0	0	8	32214	3925	1	4	1	8	0	0	999
4269	517	0	2014	1	0	1	0	0	0	0	20	14	1	1	0	2	0	1	19	27556	7917	1	4	1	8	0	0	999
4260	534	0	2014	1	0	1	1	0	1	0	17	14	1	1	0	2	1	1	19	28828	10109	1	4	1	8	0	0	999
2020	1365	0	2016	0	1	2	0	0	1	0	18	18	1	0	0	2	0	1	19	47349	7638	2	4	1	8	0	0	999
2023	699	0	2014	0	1	2	1	0	1	0	17	7	1	0	0	1	1	1	8	43824	10063	2	4	1	8	0	0	999
4270	826	0	2015	1	0	1	0	0	0	0	23	28	1	1	0	3	1	1	1	59269	5964	3	4	1	8	0	0	999
2030	659	0	2014	0	1	2	1	1	1	1	24	10	1	0	0	2	1	1	5	72561	8991	3	4	1	8	0	0	999
267	708	0	2014	0	0	0	0	0	0	0	18	23	1	1	1	4	0	0	8	91886	10390	4	4	1	8	0	0	999
2007	1043	0	2015	0	1	2	0	0	1	0	17	14	4	1	0	2	0	1	19	19606	5071	1	5	1	8	0	0	999
2014	590	0	2014	0	1	2	0	0	1	0	19	3	4	1	0	2	0	1	19	41779	6435	2	5	1	8	0	0	999
2011	1427	0	2016	0	0	0	1	0	1	0	18	21	1	0	0	2	0	1	16	38958	8934	2	5	1	8	0	0	999
265	605	0	2014	0	1	2	0	0	1	0	20	30	1	0	1	4	0	1	9	58750	12813	3	5	1	8	0	0	999
4250	1165	0	2016	1	0	1	1	0	1	0	18	27	1	1	0	1	1	1	4	94746	13505	4	5	1	8	0	0	999
3752	532	0	2014	1	0	1	0	0	0	0	24	16	2	0	1	4	0	1	9	76739	15302	4	5	1	8	0	0	999
3749	1277	0	2016	1	0	1	1	0	1	0	20	14	1	0	1	2	1	1	19	18969	1797	1	6	1	8	0	0	999
2002	657	0	2014	0	1	2	0	0	1	0	25	21	1	1	0	2	0	1	16	39444	7313	2	6	1	8	0	0	999
4235	834	0	2015	1	0	1	0	0	0	0	18	7	1	1	0	1	0	1	12	45900	12448	2	6	1	8	0	0	999
4240	657	0	2014	1	0	1	0	0	0	0	24	21	1	0	0	2	0	1	16	61131	11877	3	6	1	8	0	0	999
1998	524	0	2014	0	1	2	0	0	1	0	19	8	2	0	0	3	0	0	9	60256	20248	3	6	1	8	0	0	999
1995	378	0	2014	0	1	2	0	0	1	0	18	25	1	0	0	1	1	1	19	76178	12954	4	6	1	8	0	0	999
1991	716	0	2014	0	1	2	0	0	1	0	16	4	2	0	0	4	0	1	3	87500	13121	4	6	1	8	0	0	999
4242	581	0	2014	1	0	1	0	0	0	0	24	11	1	0	0	1	1	1	16	109808	21313	4	6	1	8	0	0	999
4224	623	0	2014	1	0	1	1	0	1	0	19	18	1	1	0	2	0	1	19	12865	2864	1	7	1	8	0	0	999
1980	883	0	2015	0	1	2	0	1	1	0	22	3	1	0	0	2	0	1	19	20000	7355	1	8	1	8	0	0	999
1966	637	0	2014	0	1	2	0	0	1	0	16	14	1	1	0	2	0	1	16	32823	6983	2	8	1	8	0	0	999
4212	1344	0	2016	1	0	1	0	0	0	0	20	29	1	0	0	1	0	1	1	40552	8544	2	8	1	8	0	0	999
1982	560	0	2014	0	1	2	1	1	1	1	26	10	1	0	0	2	999	1	5	66290	7623	3	8	1	8	0	0	999
4213	903	0	2015	1	0	1	0	0	0	0	17	7	2	0	0	4	0	1	8	69301	9914	3	8	1	8	0	0	999
1967	783	0	2015	0	1	2	0	0	1	0	16	23	2	0	0	1	0	1	16	66156	16077	3	8	1	8	0	0	999
1974	1022	0	2015	0	0	0	1	0	1	0	18	23	1	0	0	1	1	1	16	120313	5126	4	8	1	8	0	0	999
1976	1354	0	2016	0	1	2	0	0	1	0	18	14	2	0	0	2	0	1	19	90074	21481	4	8	1	8	0	0	999
1957	517	0	2014	0	1	2	0	1	1	0	16	14	1	0	0	2	0	1	19	28750	8915	1	9	1	8	0	0	999
4209	1151	0	2016	1	0	1	0	0	0	0	18	12	1	0	0	1	1	1	3	49955	9408	2	9	1	8	0	0	999
4206	415	0	2014	1	0	1	0	0	0	0	17	3	1	0	0	4	0	1	19	28286	4125	1	10	1	8	0	0	999
4207	1213	0	2016	1	0	1	0	0	0	0	19	14	1	1	0	2	0	1	19	30854	6472	1	10	1	8	0	0	999
1956	436	0	2014	0	1	2	0	0	1	0	22	14	1	1	0	2	0	1	19	28750	8915	1	10	1	8	0	0	999
1950	1339	0	2016	0	1	2	0	0	1	0	16	2	1	0	0	1	1	1	6	42323	11452	2	10	1	8	0	0	999
1947	629	0	2014	0	1	2	0	0	1	0	17	12	1	0	0	1	1	1	3	86708	7098	4	11	1	8	0	0	999
4204	514	0	2014	1	0	1	0	1	1	0	17	3	1	1	0	4	0	1	19	20864	6360	1	12	1	8	0	0	999
1943	1120	0	2016	0	1	2	0	0	1	0	17	8	1	0	0	2	0	1	9	39906	5842	2	12	1	8	0	0	999
2114	1078	0	2015	0	1	2	0	0	1	0	25	14	1	0	0	2	0	1	19	29030	4115	1	13	0	9	0	0	999
2111	582	0	2014	0	1	2	0	0	1	0	16	18	1	0	0	4	0	1	19	19732	9072	1	14	0	9	0	0	999
274	1134	0	2016	0	1	2	1	0	1	0	21	21	1	0	1	4	0	1	16	72825	10261	3	14	0	9	0	0	999
273	248	0	2013	0	0	0	0	0	0	0	19	26	1	1	1	4	0	0	19	25703	6168	1	18	0	9	0	0	999
2095	1168	0	2016	0	0	0	0	0	0	0	18	5	1	1	0	4	0	1	9	37961	5356	2	19	0	9	0	0	999
2097	1157	0	2016	0	0	0	0	0	0	0	26	27	1	1	0	2	1	1	4	56382	14334	3	19	0	9	0	0	999
4416	604	0	2014	1	0	1	0	0	0	0	24	7	1	1	0	2	0	1	8	26125	10340	1	0	1	9	0	0	999
4369	519	0	2014	1	0	1	1	0	1	0	18	19	1	1	0	1	1	1	5	47108	7217	2	0	1	9	0	0	999
2090	898	0	2015	0	1	2	1	1	1	1	24	14	1	0	0	2	0	1	19	32703	10845	2	0	1	9	0	0	999
4367	548	0	2014	1	0	1	0	1	1	0	18	15	2	0	0	1	1	1	8	73193	5617	3	0	1	9	0	0	999
4371	1220	0	2016	1	0	1	0	0	0	0	18	12	1	0	0	1	1	1	16	65724	7959	3	0	1	9	0	0	999
4372	1220	0	2016	1	0	1	0	0	0	0	18	12	1	0	0	1	1	1	16	65724	7959	3	0	1	9	0	0	999
4377	948	0	2015	1	0	1	1	0	1	0	18	20	1	0	0	1	0	1	3	63297	10020	3	0	1	9	0	0	999
4424	918	0	2015	1	0	1	0	0	0	0	26	32	2	0	0	4	1	1	8	77625	9750	4	0	1	9	0	0	999
3780	1383	0	2016	1	0	1	1	0	1	0	25	19	1	1	1	4	1	1	4	85721	10033	4	0	1	9	0	0	999
4418	849	0	2015	1	0	1	0	0	0	0	24	20	1	0	0	4	1	1	3	115521	13202	4	0	1	9	0	0	999
4393	679	0	2014	1	0	1	0	0	0	0	18	23	1	1	0	1	1	1	9	143482	27321	4	0	1	9	0	0	999
4352	416	0	2014	1	0	1	0	0	0	0	27	14	1	0	0	2	0	1	19	18780	3914	1	1	1	9	0	0	999
2076	276	0	2013	0	0	0	1	0	1	0	26	14	1	1	0	4	0	1	19	23352	5167	1	1	1	9	0	0	999
4336	898	0	2015	1	0	1	0	1	1	0	19	3	4	0	0	2	0	1	19	20465	8743	1	1	1	9	0	0	999
2077	806	0	2015	0	1	2	0	0	1	0	26	3	1	1	0	2	0	1	19	22283	9769	1	1	1	9	0	0	999
2066	829	0	2015	0	1	2	1	1	1	1	16	14	1	1	0	2	0	1	19	42083	5303	2	1	1	9	0	0	999
4337	863	0	2015	1	0	1	0	0	0	0	21	5	1	1	0	4	0	1	9	42500	12304	2	1	1	9	0	0	999
4302	689	0	2014	1	0	1	0	1	1	0	18	26	1	0	0	2	0	1	19	18019	4422	1	2	1	9	0	0	999
3764	920	0	2015	1	0	1	0	0	0	0	18	20	1	0	1	1	0	1	3	72143	10173	3	2	1	9	0	0	999
4314	1402	0	2016	1	0	1	1	0	1	0	24	13	1	0	0	4	0	1	3	97620	10995	4	2	1	9	0	0	999
2056	895	0	2015	0	1	2	0	0	1	0	18	12	1	1	0	1	1	1	3	86471	11093	4	2	1	9	0	0	999
4323	1253	0	2016	1	0	1	1	1	1	1	25	14	1	0	0	2	0	1	19	90074	21481	4	2	1	9	0	0	999
2050	988	0	2015	0	1	2	1	0	1	0	23	14	2	0	0	2	0	1	19	25591	6194	1	3	1	9	0	0	999
3762	716	0	2014	1	0	1	0	0	0	0	26	32	1	0	1	1	0	1	12	59096	3849	3	3	1	9	0	0	999
4274	955	0	2015	1	0	1	0	0	0	0	16	32	2	0	0	1	1	1	8	62569	8549	3	3	1	9	0	0	999
2046	477	0	2014	0	1	2	0	0	1	0	24	13	1	0	0	3	1	0	16	81349	9044	4	3	1	9	0	0	999
4292	1445	0	2016	1	0	1	0	0	0	0	26	30	1	0	0	1	1	1	9	82578	10176	4	3	1	9	0	0	999
2048	1080	0	2015	0	1	2	1	0	1	0	24	18	1	0	0	4	1	0	19	88472	12480	4	3	1	9	0	0	999
2028	693	0	2014	0	1	2	0	0	1	0	23	14	2	0	0	2	0	1	19	13183	2890	1	4	1	9	0	0	999
2018	1452	0	2016	0	1	2	0	1	1	0	18	6	2	0	0	2	0	1	19	35669	5430	2	4	1	9	0	0	999
2022	1436	0	2016	0	1	2	0	0	1	0	20	18	1	0	0	1	1	1	15	67112	8823	3	4	1	9	0	0	999
4266	547	0	2014	1	0	1	0	0	0	0	18	23	1	0	0	3	1	1	8	110577	11205	4	4	1	9	0	0	999
2027	489	0	2014	0	1	2	1	1	1	1	21	24	1	0	0	1	1	1	16	94352	11925	4	4	1	9	0	0	999
2009	394	0	2014	0	1	2	0	1	1	0	18	14	1	1	0	2	0	1	19	31276	8839	1	5	1	9	0	0	999
266	1214	0	2016	0	1	2	0	0	1	0	26	18	1	1	1	2	0	1	19	20840	11924	1	5	1	9	0	0	999
2013	580	0	2014	0	1	2	1	0	1	0	19	26	4	0	0	3	0	1	19	36987	5711	2	5	1	9	0	0	999
4249	927	0	2015	1	0	1	0	0	0	0	18	23	1	0	0	1	1	1	8	82941	11447	4	5	1	9	0	0	999
4231	281	0	2013	1	0	1	0	0	0	0	20	14	1	0	0	1	0	1	19	23352	5167	1	6	1	9	0	0	999
2000	844	0	2015	0	1	2	0	1	1	0	22	14	2	0	0	2	0	1	19	30587	7195	1	6	1	9	0	0	999
4236	724	0	2014	1	0	1	1	0	1	0	18	19	1	0	0	4	1	1	4	90804	5684	4	6	1	9	0	0	999
4228	678	0	2014	1	0	1	1	0	1	0	25	14	1	0	0	2	0	1	19	31370	4637	1	7	1	9	0	0	999
3747	1037	0	2015	1	0	1	0	0	0	0	22	26	1	0	1	4	0	0	19	14836	6792	1	7	1	9	0	0	999
4221	1281	0	2016	1	0	1	1	1	1	1	17	9	1	0	0	1	0	1	19	43160	10680	2	7	1	9	0	0	999
263	876	0	2015	0	1	2	0	0	1	0	22	26	2	0	1	1	0	1	19	53977	8380	3	7	1	9	0	0	999
1988	267	0	2013	0	1	2	1	1	1	1	23	13	1	0	0	1	1	1	16	59621	11157	3	7	1	9	0	0	999
1989	427	0	2014	0	0	0	0	0	0	0	20	18	1	0	0	4	1	0	21	999	999	4	7	1	9	0	0	999
1987	1415	0	2016	0	1	2	0	0	1	0	19	22	1	0	0	1	1	1	8	78640	11668	4	7	1	9	0	0	999
4220	742	0	2015	1	0	1	0	0	0	0	18	10	1	1	0	1	1	1	5	189167	34581	4	7	1	9	0	0	999
1972	861	0	2015	0	1	2	0	0	1	0	18	1	2	0	0	3	0	0	9	31001	3298	1	8	1	9	0	0	999
1969	945	0	2015	0	1	2	0	0	1	0	19	11	1	0	0	2	0	1	19	15357	3380	1	8	1	9	0	0	999
260	1408	0	2016	0	1	2	0	0	1	0	18	7	1	0	1	4	0	1	8	52639	8300	2	8	1	9	0	0	999
1970	1206	0	2016	0	1	2	0	1	1	0	17	18	1	1	0	2	999	1	19	33887	9782	2	8	1	9	0	0	999
4218	1301	0	2016	1	0	1	0	0	0	0	24	31	1	0	0	1	1	1	8	110195	17204	4	8	1	9	0	0	999
1946	1287	0	2016	0	1	2	0	0	1	0	18	22	1	1	0	2	0	1	9	35978	4148	2	11	1	9	0	0	999
1940	563	0	2014	0	1	2	0	0	1	0	17	26	1	1	0	2	0	1	19	35892	4487	2	13	1	9	0	0	999
2121	345	0	2013	0	1	2	0	0	1	0	18	32	1	1	0	1	999	1	8	81750	13883	4	9	0	10	0	0	999
2104	868	0	2015	0	1	2	0	1	1	0	25	14	2	0	0	2	0	1	19	35033	4377	2	16	0	10	0	0	999
2092	447	0	2014	0	0	0	0	0	0	0	20	14	1	0	0	4	0	1	19	27793	6809	1	20	0	10	0	0	999
2094	580	0	2014	0	1	2	0	0	1	0	25	3	4	0	0	2	0	1	19	38617	2980	2	20	0	10	0	0	999
4402	1233	0	2016	1	0	1	0	0	0	0	20	14	1	0	0	2	0	1	19	16071	3391	1	0	1	10	0	0	999
2083	1133	0	2016	0	1	2	0	0	1	0	21	16	1	0	0	2	0	1	9	31572	5030	1	0	1	10	0	0	999
2085	1210	0	2016	0	1	2	0	1	1	0	20	14	2	0	0	2	0	1	19	28201	8161	1	0	1	10	0	0	999
4362	1436	0	2016	1	0	1	0	0	0	0	18	11	1	0	0	2	0	1	9	52324	4175	2	0	1	10	0	0	999
4398	622	0	2014	1	0	1	0	0	0	0	20	14	1	1	0	2	0	1	19	41706	7898	2	0	1	10	0	0	999
4396	491	0	2014	1	0	1	0	0	0	0	19	11	1	0	0	1	1	1	9	57687	6333	3	0	1	10	0	0	999
4378	1309	0	2016	1	0	1	1	0	1	0	18	26	1	0	0	4	0	1	19	57955	10109	3	0	1	10	0	0	999
4388	1031	0	2015	1	0	1	0	0	0	0	18	25	1	1	0	1	1	1	19	64260	12206	3	0	1	10	0	0	999
4385	912	0	2015	1	0	1	0	0	0	0	18	5	1	1	0	1	1	1	17	77961	11760	4	0	1	10	0	0	999
2075	898	0	2015	0	1	2	1	1	1	1	24	14	1	0	0	2	0	1	19	32703	10845	2	1	1	10	0	0	999
2073	1266	0	2016	0	1	2	1	1	1	1	18	10	1	0	0	1	1	1	5	79236	15649	4	1	1	10	0	0	999
4309	297	0	2013	1	0	1	0	0	0	0	20	14	1	0	0	1	0	1	19	17684	6679	1	2	1	10	0	0	999
2060	468	0	2014	0	1	2	0	0	1	0	19	21	1	1	0	2	0	1	16	31604	7970	1	2	1	10	0	0	999
4320	727	0	2014	1	0	1	0	1	1	0	25	14	1	0	0	2	0	1	19	34702	10006	2	2	1	10	0	0	999
4308	1347	0	2016	1	0	1	0	0	0	0	19	24	1	0	0	1	0	1	2	66634	7195	3	2	1	10	0	0	999
4305	686	0	2014	1	0	1	0	0	0	0	18	27	1	0	0	2	0	1	4	76908	11410	4	2	1	10	0	0	999
4318	392	0	2014	1	0	1	0	0	0	0	24	30	1	1	0	1	1	1	9	81000	19468	4	2	1	10	0	0	999
4273	632	0	2014	1	0	1	0	0	0	0	16	12	1	0	0	1	1	1	16	69668	8081	3	3	1	10	0	0	999
4282	1050	0	2015	1	0	1	0	0	0	0	18	27	1	0	0	2	0	1	4	65144	9286	3	3	1	10	0	0	999
4290	1078	0	2015	1	0	1	0	0	0	0	24	10	1	0	0	3	1	1	5	91500	9299	4	3	1	10	0	0	999
4265	808	0	2015	1	0	1	0	0	0	0	18	4	1	0	0	4	1	1	3	60750	10725	3	4	1	10	0	0	999
4256	527	0	2014	1	0	1	0	0	0	0	20	31	1	1	0	1	1	0	8	110577	11205	4	4	1	10	0	0	999
2016	660	0	2014	0	1	2	0	1	1	0	22	14	1	0	0	2	0	1	19	16753	3010	1	5	1	10	0	0	999
2012	855	0	2015	0	1	2	0	0	1	0	19	3	4	1	0	2	0	1	9	47869	5597	2	5	1	10	0	0	999
4255	1401	0	2016	1	0	1	0	0	0	0	26	24	1	1	0	1	0	1	16	84759	7165	4	5	1	10	0	0	999
4232	449	0	2014	1	0	1	1	0	1	0	19	3	1	0	0	4	0	1	9	49737	5223	2	6	1	10	0	0	999
3751	1315	0	2016	1	0	1	1	0	1	0	24	26	1	0	1	4	0	0	19	43894	7150	2	6	1	10	0	0	999
3750	625	0	2014	1	0	1	0	0	1	0	19	14	1	1	1	4	0	1	19	62617	4039	3	6	1	10	0	0	999
4238	685	0	2014	1	0	1	1	0	1	0	18	11	1	1	0	1	1	1	9	106750	12691	4	6	1	10	0	0	999
4223	758	0	2015	1	0	1	0	0	0	0	18	14	4	0	0	4	1	1	19	46129	12108	2	7	1	10	0	0	999
4227	1094	0	2015	1	0	1	0	0	0	0	24	4	1	0	0	1	0	1	16	63295	9517	3	7	1	10	0	0	999
1973	1290	0	2016	0	1	2	1	1	1	1	18	18	1	0	0	2	0	1	19	23705	3928	1	8	1	10	0	0	999
1971	399	0	2014	0	1	2	0	0	1	0	17	14	1	1	0	2	0	1	19	28828	10109	1	8	1	10	0	0	999
1981	699	0	2014	0	1	2	0	0	1	0	24	8	2	0	0	3	0	0	9	57687	6333	3	8	1	10	0	0	999
1978	1283	0	2016	0	0	0	0	0	0	0	20	6	1	0	0	2	1	1	19	97014	12111	4	8	1	10	0	0	999
4214	974	0	2015	1	0	1	0	0	0	0	19	19	1	0	0	4	0	1	4	101000	14825	4	8	1	10	0	0	999
1961	1443	0	2016	0	1	2	1	0	1	0	19	8	2	0	0	4	0	0	9	29366	5016	1	9	1	10	0	0	999
4210	655	0	2014	1	0	1	0	0	0	0	23	14	1	0	0	2	0	1	19	28828	10109	1	9	1	10	0	0	999
1962	826	0	2015	0	1	2	0	0	1	0	19	26	2	1	0	3	0	1	19	44333	14150	2	9	1	10	0	0	999
1960	1031	0	2015	0	1	2	1	1	1	1	18	27	1	1	0	1	0	1	4	68355	10109	3	9	1	10	0	0	999
1951	680	0	2014	0	1	2	0	0	1	0	18	22	1	0	0	1	1	1	8	124043	13556	4	10	1	10	0	0	999
4442	679	0	2014	1	0	1	0	0	0	0	18	13	1	0	0	1	0	1	3	63966	5352	3	11	1	10	0	0	999
1944	668	0	2014	0	1	2	1	1	1	1	21	26	1	0	0	2	0	1	19	11578	3180	1	12	1	10	0	0	999
1942	1345	0	2016	0	1	2	1	0	1	0	16	26	2	0	0	2	0	1	19	41926	2890	2	12	1	10	0	0	999
256	944	0	2015	0	1	2	0	0	1	0	17	27	1	0	1	2	0	1	4	67098	4431	3	12	1	10	0	0	999
2112	1408	0	2016	0	0	0	0	0	0	0	19	19	1	1	0	4	1	1	3	56293	15129	3	14	0	11	0	0	999
4429	1364	0	2016	1	0	1	0	0	0	0	24	9	1	0	0	4	1	1	16	86292	13993	4	14	0	11	0	0	999
3779	514	0	2014	1	0	1	0	1	1	0	25	14	1	0	1	4	0	1	19	26778	4426	1	0	1	11	0	0	999
4426	962	0	2015	1	0	1	0	1	1	0	25	14	4	1	0	1	1	1	19	41528	12561	2	0	1	11	0	0	999
3769	737	0	2015	1	0	1	0	0	0	0	18	10	1	0	1	4	0	1	5	57883	6352	3	0	1	11	0	0	999
4376	434	0	2014	1	0	1	0	0	0	0	21	32	1	0	0	1	0	1	8	63286	9902	3	0	1	11	0	0	999
4389	1203	0	2016	1	0	1	0	0	0	0	18	20	1	0	0	1	1	1	3	59925	12526	3	0	1	11	0	0	999
4409	640	0	2014	1	0	1	0	0	0	0	23	2	1	0	0	1	1	1	6	67375	15577	3	0	1	11	0	0	999
4382	604	0	2014	1	0	1	0	0	0	0	18	12	1	1	0	1	1	1	16	79329	10480	4	0	1	11	0	0	999
3767	904	0	2015	1	0	1	0	0	0	0	19	26	1	1	1	4	0	0	19	17683	2805	1	1	1	11	0	0	999
3765	1233	0	2016	1	0	1	1	0	1	0	17	6	1	1	1	4	0	1	19	35648	14987	2	1	1	11	0	0	999
4328	555	0	2014	1	0	1	0	0	0	0	18	10	1	1	0	1	0	1	11	72049	9274	3	1	1	11	0	0	999
4325	988	0	2015	1	0	1	0	0	0	0	18	12	1	0	0	1	1	1	3	94128	8208	4	1	1	11	0	0	999
4351	672	0	2014	1	0	1	0	0	0	0	27	23	1	1	0	1	1	1	16	98212	10470	4	1	1	11	0	0	999
2063	1108	0	2016	0	1	2	1	1	1	1	23	18	1	0	0	4	0	1	19	27574	7776	1	2	1	11	0	0	999
4312	288	0	2013	1	0	1	1	0	1	0	24	26	1	0	0	4	0	1	19	45748	7621	2	2	1	11	0	0	999
4306	1338	0	2016	1	0	1	0	0	1	0	19	7	1	1	0	2	0	1	8	52891	4368	3	2	1	11	0	0	999
2053	540	0	2014	0	1	2	0	0	1	0	19	19	1	0	0	1	1	1	4	70507	6003	3	2	1	11	0	0	999
2057	784	0	2015	0	1	2	0	0	1	0	18	31	1	0	0	4	1	1	8	86081	12050	4	2	1	11	0	0	999
4301	993	0	2015	1	0	1	0	0	0	0	18	12	1	1	0	4	0	1	16	78250	13101	4	2	1	11	0	0	999
270	477	0	2014	0	1	2	0	0	1	0	24	31	1	1	1	1	0	999	8	89159	15064	4	2	1	11	0	0	999
4317	517	0	2014	1	0	1	0	0	0	0	24	11	1	0	0	3	1	1	16	161579	17273	4	2	1	11	0	0	999
4296	875	0	2015	1	0	1	0	0	0	0	18	9	1	1	0	2	0	1	16	106080	19580	4	2	1	11	0	0	999
4310	1298	0	2016	1	0	1	1	0	1	0	23	19	1	0	0	4	1	1	4	142583	22565	4	2	1	11	0	0	999
2035	882	0	2015	0	0	0	0	0	0	0	18	18	1	0	0	2	0	1	19	22652	9848	1	3	1	11	0	0	999
3761	1382	0	2016	1	0	1	0	0	0	0	24	28	1	0	1	2	1	1	1	45971	5355	2	3	1	11	0	0	999
2040	1414	0	2016	0	1	2	0	0	1	0	18	31	1	0	0	4	0	1	8	77583	15063	4	3	1	11	0	0	999
2044	1435	0	2016	0	1	2	0	0	1	0	20	9	1	0	0	1	1	1	16	103077	24427	4	3	1	11	0	0	999
4264	707	0	2014	1	0	1	0	0	0	0	20	30	1	0	0	4	0	1	9	29744	8112	1	4	1	11	0	0	999
4263	738	0	2015	1	0	1	0	0	0	0	18	18	1	0	0	1	1	1	19	49574	7672	2	4	1	11	0	0	999
4261	1072	0	2015	1	0	1	0	0	0	0	18	22	1	1	0	1	0	1	8	53160	6268	3	4	1	11	0	0	999
2031	868	0	2015	0	1	2	1	0	1	0	24	19	1	1	0	3	1	0	5	72609	13363	3	4	1	11	0	0	999
2005	1129	0	2016	0	1	2	0	0	1	0	16	1	2	0	0	1	1	1	9	37961	5356	2	5	1	11	0	0	999
2010	479	0	2014	0	1	2	0	1	1	0	18	24	1	0	0	1	1	1	16	45924	8916	2	5	1	11	0	0	999
4254	1003	0	2015	1	0	1	1	1	1	1	24	27	1	1	0	1	0	1	4	55241	9387	3	5	1	11	0	0	999
1996	797	0	2015	0	1	2	0	1	1	0	19	3	1	0	0	2	0	1	9	36454	7259	2	6	1	11	0	0	999
4237	1057	0	2015	1	0	1	0	0	0	0	18	16	1	0	0	3	0	0	19	50658	9062	2	6	1	11	0	0	999
4244	471	0	2014	1	0	1	0	0	0	0	25	22	1	0	0	1	0	1	9	53632	5888	3	6	1	11	0	0	999
4225	989	0	2015	1	0	1	0	0	1	0	19	18	1	0	0	1	1	1	19	47308	19378	2	7	1	11	0	0	999
4226	933	0	2015	1	0	1	1	0	1	0	21	13	1	0	0	1	1	1	16	110824	14162	4	7	1	11	0	0	999
1955	1066	0	2015	0	0	0	0	0	0	0	20	26	1	0	0	2	0	1	19	25057	7346	1	10	1	11	0	0	999
4205	514	0	2014	1	0	1	0	0	0	0	23	26	1	0	0	3	0	0	19	26674	9891	1	12	1	11	0	0	999
2120	1084	0	2015	0	1	2	0	0	1	0	18	30	1	0	0	1	1	1	9	42129	4732	2	9	0	12	0	0	999
4428	905	0	2015	1	0	1	0	0	0	0	18	14	1	0	0	2	0	1	19	52288	11799	2	15	0	12	0	0	999
2082	415	0	2014	0	1	2	0	0	1	0	20	18	1	1	0	2	0	1	9	27430	3778	1	0	1	12	0	0	999
4379	758	0	2015	1	0	1	0	0	0	0	18	26	1	1	0	4	0	1	19	29700	10236	1	0	1	12	0	0	999
4360	462	0	2014	1	0	1	0	0	0	0	20	14	1	0	0	2	0	1	19	34153	3481	2	0	1	12	0	0	999
2080	1136	0	2016	0	1	2	0	0	1	0	18	31	1	0	0	1	0	1	8	34420	7912	2	0	1	12	0	0	999
4405	497	0	2014	1	0	1	1	1	1	1	23	3	1	0	0	2	0	1	19	36944	11092	2	0	1	12	0	0	999
3781	1205	0	2016	1	0	1	1	0	1	0	25	26	4	0	1	4	0	1	19	38808	11481	2	0	1	12	0	0	999
4404	804	0	2015	1	0	1	0	0	1	0	20	31	1	1	0	1	1	1	8	67500	9038	3	0	1	12	0	0	999
3771	710	0	2014	1	0	1	1	0	1	0	21	14	1	0	1	1	0	1	999	72318	9368	3	0	1	12	0	0	999
4365	812	0	2015	1	0	1	0	0	0	0	18	30	1	1	0	1	1	1	11	118509	5203	4	0	1	12	0	0	999
4356	997	0	2015	1	0	1	0	0	0	0	19	30	1	1	0	1	1	1	9	116389	8940	4	0	1	12	0	0	999
4419	751	0	2015	1	0	1	1	0	1	0	24	23	1	0	0	1	1	1	9	100880	18257	4	0	1	12	0	0	999
4358	923	0	2015	1	0	1	0	0	0	0	19	29	1	0	0	1	1	1	1	93810	20059	4	0	1	12	0	0	999
4324	1073	0	2015	1	0	1	0	0	0	0	17	14	1	0	0	2	0	1	19	25591	6194	1	1	1	12	0	0	999
4350	976	0	2015	1	0	1	0	0	0	0	25	6	1	1	0	3	0	0	19	31616	7003	1	1	1	12	0	0	999
2078	402	0	2014	0	0	0	1	0	1	0	26	18	1	1	0	2	0	1	19	43041	9890	2	1	1	12	0	0	999
4330	1262	0	2016	1	0	1	0	0	0	0	18	10	1	0	0	2	1	1	5	70741	12653	3	1	1	12	0	0	999
4346	814	0	2015	1	0	1	0	0	1	0	24	19	1	1	0	1	1	1	4	61071	37063	3	1	1	12	0	0	999
4291	392	0	2014	1	0	1	0	0	0	0	24	18	1	0	0	1	0	1	19	45183	9252	2	3	1	12	0	0	999
3757	570	0	2014	1	0	1	0	0	0	0	16	20	1	1	1	4	0	1	3	75077	8295	3	3	1	12	0	0	999
4284	275	0	2013	1	0	1	0	1	1	0	18	14	1	0	0	2	0	1	19	54667	16889	3	3	1	12	0	0	999
4287	518	0	2014	1	0	1	0	0	0	0	23	9	1	1	0	1	1	1	16	77468	8725	4	3	1	12	0	0	999
3760	1325	0	2016	1	0	1	0	1	1	0	19	15	2	0	1	4	0	1	8	103056	11470	4	3	1	12	0	0	999
4268	569	0	2014	1	0	1	0	0	0	0	20	14	1	0	0	2	0	1	19	31337	5447	1	4	1	12	0	0	999
4271	542	0	2014	1	0	1	0	0	0	0	24	4	2	0	0	4	0	1	16	62039	7351	3	4	1	12	0	0	999
4251	1178	0	2016	1	0	1	1	0	1	0	19	14	4	0	0	2	0	1	19	20861	4857	1	5	1	12	0	0	999
1993	539	0	2014	0	1	2	0	1	1	0	18	8	2	0	0	3	1	1	9	27430	3778	1	6	1	12	0	0	999
1994	440	0	2014	0	1	2	1	0	1	0	18	14	2	1	0	2	0	1	19	16105	6378	1	6	1	12	0	0	999
1997	752	0	2015	0	1	2	0	0	1	0	19	25	1	0	0	1	1	1	16	74922	10729	3	6	1	12	0	0	999
257	672	0	2014	0	0	0	1	0	1	0	18	29	1	0	1	2	1	1	1	60750	4076	3	9	1	12	0	0	999
1945	1119	0	2016	0	1	2	0	0	1	0	22	26	1	0	0	3	0	0	19	78209	8490	4	12	1	12	0	0	999
4414	421	0	2014	1	0	1	0	0	0	0	24	30	1	1	0	1	1	1	9	49844	9223	2	0	1	13	0	0	999
4381	795	0	2015	1	0	1	0	0	0	0	18	29	1	0	0	1	1	1	6	51902	10306	2	0	1	13	0	0	999
2086	1291	0	2016	0	1	2	1	0	1	0	22	18	1	0	0	4	1	0	19	39115	13856	2	0	1	13	0	0	999
4399	973	0	2015	1	0	1	0	0	0	0	19	8	1	1	0	2	0	1	9	56554	7927	3	0	1	13	0	0	999
4411	1344	0	2016	1	0	1	0	0	0	0	24	23	1	1	0	1	1	1	8	74088	7942	3	0	1	13	0	0	999
3772	1246	0	2016	1	0	1	0	0	0	0	18	15	1	1	1	4	0	1	8	69801	9932	3	0	1	13	0	0	999
4380	568	0	2014	1	0	1	0	0	0	0	18	7	1	1	0	1	1	1	8	66806	10305	3	0	1	13	0	0	999
4383	483	0	2014	1	0	1	0	0	0	0	18	32	1	0	0	1	1	1	8	120024	10590	4	0	1	13	0	0	999
4390	1382	0	2016	1	0	1	0	0	0	0	18	4	1	1	0	1	1	1	3	94000	13591	4	0	1	13	0	0	999
4408	988	0	2015	1	0	1	0	0	0	0	21	26	1	1	0	2	0	1	19	81250	18169	4	0	1	13	0	0	999
4332	507	0	2014	1	0	1	0	0	0	0	19	14	1	0	0	2	0	1	19	24350	1797	1	1	1	13	0	0	999
4326	804	0	2015	1	0	1	0	1	1	0	16	25	1	1	0	2	1	1	16	81178	12654	4	1	1	13	0	0	999
2054	690	0	2014	0	1	2	0	0	1	0	18	14	1	1	0	2	0	1	19	30461	7010	1	2	1	13	0	0	999
2064	637	0	2014	0	1	2	1	0	1	0	24	27	1	1	0	1	0	1	4	47799	3632	2	2	1	13	0	0	999
269	629	0	2014	0	1	2	1	0	1	0	18	11	1	0	1	1	1	1	9	123171	18267	4	2	1	13	0	0	999
4286	1268	0	2016	1	0	1	0	0	0	0	22	14	1	0	0	2	0	1	19	26814	3954	1	3	1	13	0	0	999
4278	1028	0	2015	1	0	1	1	0	1	0	18	8	1	1	0	2	0	1	19	28361	4679	1	3	1	13	0	0	999
4276	807	0	2015	1	0	1	0	0	0	0	19	14	1	1	0	2	0	1	19	20000	8836	1	3	1	13	0	0	999
4279	566	0	2014	1	0	1	0	0	0	0	18	14	1	0	0	4	1	1	19	44279	5704	2	3	1	13	0	0	999
4288	395	0	2014	1	0	1	0	0	0	0	23	7	1	1	0	4	1	1	8	70236	13352	3	3	1	13	0	0	999
4259	514	0	2014	1	0	1	1	1	1	1	18	26	4	1	0	1	0	1	19	46309	7863	2	4	1	13	0	0	999
4267	818	0	2015	1	0	1	0	0	0	0	19	18	1	0	0	1	1	1	7	57713	7128	3	4	1	13	0	0	999
4246	308	0	2013	1	0	1	0	0	0	0	17	3	1	1	0	2	0	1	19	23862	4153	1	5	1	13	0	0	999
2017	1212	0	2016	0	0	0	1	0	1	0	26	14	4	1	0	2	0	1	19	39770	999	2	5	1	13	0	0	999
4247	1071	0	2015	1	0	1	0	0	0	0	18	1	1	1	0	1	1	1	9	62212	8284	3	5	1	13	0	0	999
4248	1052	0	2015	1	0	1	1	0	1	0	17	20	1	1	0	2	0	1	3	72083	10104	3	5	1	13	0	0	999
3782	1176	0	2016	1	0	1	0	0	0	0	26	27	1	1	1	4	0	0	14	30293	5889	1	0	1	14	0	0	999
4403	1309	0	2016	1	0	1	0	0	0	0	20	14	2	1	0	2	0	1	19	28823	6575	1	0	1	14	0	0	999
3768	973	0	2015	1	0	1	0	0	0	0	16	14	1	0	1	4	0	0	19	47642	12194	2	0	1	14	0	0	999
4370	617	0	2014	1	0	1	0	0	0	0	18	10	1	0	0	2	0	1	5	66290	7623	3	0	1	14	0	0	999
4353	1176	0	2016	1	0	1	0	0	0	0	18	29	1	0	0	1	1	1	1	78667	9271	4	0	1	14	0	0	999
4375	757	0	2015	1	0	1	0	0	1	0	18	13	1	1	0	1	1	1	3	83390	9852	4	0	1	14	0	0	999
4415	1196	0	2016	1	0	1	0	0	0	0	24	31	1	0	0	1	1	1	2	85606	10253	4	0	1	14	0	0	999
4392	1429	0	2016	1	0	1	0	0	0	0	18	23	1	1	0	1	1	1	8	102791	18603	4	0	1	14	0	0	999
4394	738	0	2015	1	0	1	0	0	0	0	18	20	1	1	0	1	999	0	999	128750	27423	4	0	1	14	0	0	999
4395	1444	0	2016	1	0	1	0	0	0	0	18	12	1	0	0	1	1	1	16	116538	27517	4	0	1	14	0	0	999
4339	1077	0	2015	1	0	1	0	1	1	0	19	14	1	1	0	2	0	1	19	14587	2725	1	1	1	14	0	0	999
2069	743	0	2015	0	1	2	0	0	1	0	18	7	1	0	0	4	0	1	8	28547	4724	1	1	1	14	0	0	999
4347	405	0	2014	1	0	1	0	0	0	0	25	22	1	1	0	4	0	1	8	53039	5259	3	1	1	14	0	0	999
4341	897	0	2015	1	0	1	0	0	0	0	19	25	1	0	0	4	0	1	16	116250	25105	4	1	1	14	0	0	999
4315	395	0	2014	1	0	1	0	0	0	0	24	14	1	0	0	1	0	1	19	47578	14856	2	2	1	14	0	0	999
4319	822	0	2015	1	0	1	1	0	1	0	24	8	1	1	0	2	0	1	9	55860	7544	3	2	1	14	0	0	999
3758	1381	0	2016	1	0	1	0	0	0	0	20	14	2	0	1	2	0	1	19	30921	6676	1	3	1	14	0	0	999
4277	451	0	2014	1	0	1	0	0	0	0	19	13	1	1	0	2	0	1	3	66094	10140	3	3	1	14	0	0	999
2037	765	0	2015	0	1	2	1	0	1	0	18	1	2	0	0	1	0	1	9	110333	11972	4	3	1	14	0	0	999
2038	1172	0	2016	0	1	2	0	0	1	0	18	19	1	1	0	4	1	1	4	75833	12599	4	3	1	14	0	0	999
2041	938	0	2015	0	1	2	1	0	1	0	18	13	1	0	0	1	0	1	3	83056	17177	4	3	1	14	0	0	999
3754	1381	0	2016	1	0	1	0	0	0	0	20	14	2	0	1	2	0	1	19	30921	6676	1	4	1	14	0	0	999
4272	822	0	2015	1	0	1	0	0	0	0	24	8	1	1	0	2	0	1	9	55860	7544	3	4	1	14	0	0	999
2029	524	0	2014	0	1	2	1	0	1	0	24	11	1	0	0	1	1	1	9	55143	8035	3	4	1	14	0	0	999
4245	717	0	2014	1	0	1	1	1	1	1	16	18	1	0	0	2	0	1	5	45025	11436	2	5	1	14	0	0	999
4230	554	0	2014	1	0	1	0	0	0	0	16	14	1	1	0	2	0	1	19	31370	4637	1	6	1	14	0	0	999
4243	995	0	2015	1	0	1	0	0	0	0	25	14	1	0	0	4	0	1	19	39234	3541	2	6	1	14	0	0	999
2003	860	0	2015	0	1	2	0	0	1	0	25	25	1	0	0	2	0	1	19	41833	7802	2	6	1	14	0	0	999
1992	1389	0	2016	0	1	2	1	0	1	0	18	18	1	1	0	2	0	1	19	38606	11216	2	6	1	14	0	0	999
4239	1347	0	2016	1	0	1	0	0	0	0	18	8	1	0	0	4	1	1	9	60000	15311	3	6	1	14	0	0	999
1985	1122	0	2016	0	1	2	0	0	1	0	17	13	1	0	0	1	0	1	16	104005	8403	4	7	1	14	0	0	999
1965	986	0	2015	0	1	2	0	0	1	0	26	24	1	1	0	1	0	1	2	76569	10618	4	9	1	14	0	0	999
4420	710	0	2014	1	0	1	0	0	0	0	25	14	1	0	0	2	0	1	19	25685	4258	1	0	1	15	0	0	999
4421	570	0	2014	1	0	1	1	0	1	0	25	14	1	1	0	2	0	1	19	31337	5447	1	0	1	15	0	0	999
2087	1417	0	2016	0	1	2	0	0	1	0	22	14	4	1	0	2	0	1	19	39057	5423	2	0	1	15	0	0	999
4374	975	0	2015	1	0	1	0	0	1	0	19	30	1	0	0	1	1	1	9	58750	9637	3	0	1	15	0	0	999
4425	519	0	2014	1	0	1	0	0	0	0	25	19	1	1	0	2	0	1	11	60186	11251	3	0	1	15	0	0	999
4417	1378	0	2016	1	0	1	0	0	0	0	24	18	1	1	0	1	1	1	19	56989	11597	3	0	1	15	0	0	999
4407	1112	0	2016	1	0	1	0	0	0	0	21	21	1	1	0	4	1	1	16	93478	9559	4	0	1	15	0	0	999
4384	986	0	2015	1	0	1	0	0	0	0	18	29	1	1	0	1	1	1	1	78906	11727	4	0	1	15	0	0	999
2074	834	0	2015	0	1	2	0	1	1	0	23	3	1	0	0	2	0	1	9	50938	9266	2	1	1	15	0	0	999
2065	888	0	2015	0	0	0	1	0	1	0	24	14	2	0	0	2	0	1	19	37515	5558	2	2	1	15	0	0	999
4316	395	0	2014	1	0	1	0	0	0	0	24	14	1	0	0	1	0	1	19	47578	14856	2	2	1	15	0	0	999
4304	1050	0	2015	1	0	1	0	0	0	0	18	4	1	0	0	2	1	1	16	76700	9767	4	2	1	15	0	0	999
4295	1389	0	2016	1	0	1	1	0	1	0	18	10	1	1	0	1	1	1	5	138533	15732	4	2	1	15	0	0	999
4285	240	0	2013	1	0	1	1	0	1	0	21	3	4	1	0	1	0	1	9	33972	5383	2	3	1	15	0	0	999
2015	1395	0	2016	0	1	2	0	1	1	0	19	7	1	0	0	2	0	1	8	52639	8300	2	5	1	15	0	0	999
1975	515	0	2014	0	0	0	0	0	0	0	18	14	1	0	0	2	0	1	19	26910	5679	1	8	1	15	0	0	999
4211	616	0	2014	1	0	1	0	0	0	0	17	30	1	1	0	1	0	1	9	64853	4333	3	8	1	15	0	0	999
1941	499	0	2014	0	1	2	0	0	1	0	22	32	1	0	0	4	1	1	12	61677	3362	3	13	1	15	0	0	999
4431	1022	0	2015	1	0	1	0	0	0	0	18	26	4	0	0	2	0	1	9	32328	8425	1	13	0	16	0	0	999
4391	958	0	2015	1	0	1	0	0	0	0	18	14	1	1	0	2	0	1	19	21250	13928	1	0	1	16	0	0	999
2088	926	0	2015	0	1	2	1	0	1	0	24	29	1	0	0	1	1	1	1	41617	4999	2	0	1	16	0	0	999
4412	535	0	2014	1	0	1	1	0	1	0	24	1	2	0	0	1	0	1	9	49361	8203	2	0	1	16	0	0	999
4400	686	0	2014	1	0	1	1	0	1	0	19	8	2	0	0	1	1	1	9	62639	10266	3	0	1	16	0	0	999
3775	765	0	2015	1	0	1	0	0	0	0	20	9	1	0	1	2	1	1	16	63792	10686	3	0	1	16	0	0	999
4348	1214	0	2016	1	0	1	0	0	0	0	25	14	1	0	0	2	0	1	19	40709	5350	2	1	1	16	0	0	999
2062	1080	0	2015	0	1	2	1	1	1	1	23	14	1	1	0	2	0	1	19	18147	4219	1	2	1	16	0	0	999
4300	465	0	2014	1	0	1	0	0	1	0	18	7	1	0	0	1	0	1	8	26125	10340	1	2	1	16	0	0	999
2052	1018	0	2015	0	0	0	1	0	1	0	18	14	1	0	0	3	0	0	19	45833	8872	2	2	1	16	0	0	999
4311	489	0	2014	1	0	1	0	0	0	0	24	13	1	0	0	1	0	1	3	54157	4334	3	2	1	16	0	0	999
4229	1256	0	2016	1	0	1	0	0	0	0	20	26	4	1	0	2	0	1	19	16474	3105	1	6	1	16	0	0	999
2004	433	0	2014	0	1	2	0	0	1	0	26	22	1	0	0	2	0	1	8	34632	8861	2	6	1	16	0	0	999
4430	703	0	2014	1	0	1	0	1	1	0	16	24	1	0	0	2	0	1	16	31233	3979	1	13	0	17	0	0	999
4359	1255	0	2016	1	0	1	0	0	0	0	18	26	1	0	0	1	0	1	19	18969	1797	1	0	1	17	0	0	999
3770	834	0	2015	1	0	1	1	0	1	0	18	28	1	0	1	4	0	0	1	41378	6715	2	0	1	17	0	0	999
4410	624	0	2014	1	0	1	0	0	0	0	24	3	1	1	0	2	0	1	19	53125	7170	3	0	1	17	0	0	999
3777	602	0	2014	1	0	1	0	0	0	0	23	10	1	1	1	4	0	1	5	91699	13143	4	0	1	17	0	0	999
2070	337	0	2013	0	1	2	1	0	1	0	18	22	1	0	0	2	0	1	8	45668	9573	2	1	1	17	0	0	999
3759	1120	0	2016	1	0	1	0	0	0	0	17	26	1	1	1	4	0	0	19	38808	11481	2	3	1	17	0	0	999
4233	1431	0	2016	1	0	1	1	0	1	0	18	18	1	0	0	2	0	1	5	41985	7103	2	6	1	17	0	0	999
2079	658	0	2014	0	0	0	0	0	0	0	18	14	4	0	0	2	0	1	19	13183	2890	1	0	1	18	0	0	999
3778	699	0	2014	1	0	1	1	0	1	0	25	14	1	0	1	4	1	0	19	30702	4027	1	0	1	18	0	0	999
4355	981	0	2015	1	0	1	1	1	1	1	16	14	4	1	0	4	0	1	19	24818	5361	1	0	1	18	0	0	999
4366	1268	0	2016	1	0	1	1	0	1	0	16	14	1	1	0	2	0	1	19	24559	5564	1	0	1	18	0	0	999
3773	1325	0	2016	1	0	1	0	0	0	0	19	15	2	1	1	1	0	1	8	103056	11470	4	0	1	18	0	0	999
4354	1155	0	2016	1	0	1	0	0	0	0	18	20	1	1	0	1	1	1	3	90950	12565	4	0	1	18	0	0	999
4333	1297	0	2016	1	0	1	0	0	0	0	18	20	1	0	0	1	0	1	3	36860	3885	2	1	1	18	0	0	999
2051	1288	0	2016	0	1	2	0	1	1	0	17	13	1	0	0	3	1	0	16	62929	6402	3	2	1	18	0	0	999
4257	1219	0	2016	1	0	1	1	1	1	1	17	14	4	1	0	2	0	1	9	33949	6468	2	4	1	18	0	0	999
4364	750	0	2015	1	0	1	0	0	0	0	18	3	1	1	0	2	0	1	19	33004	4904	2	0	1	19	0	0	999
4368	715	0	2014	1	0	1	0	0	0	0	18	8	2	0	0	2	0	1	9	41579	7099	2	0	1	19	0	0	999
2084	1380	0	2016	0	1	2	0	1	1	0	20	3	1	0	0	3	0	1	19	52816	6874	3	0	1	19	0	0	999
4357	1351	0	2016	1	0	1	0	0	0	0	18	13	1	1	0	1	0	1	16	92054	11541	4	0	1	19	0	0	999
4327	941	0	2015	1	0	1	0	0	0	0	17	30	1	0	0	2	0	1	9	16773	3854	1	1	1	19	0	0	999
4387	801	0	2015	1	0	1	0	0	0	0	18	20	1	1	0	1	1	1	3	48385	12205	2	0	1	20	0	0	999
4427	1134	0	2016	1	0	1	0	0	0	0	26	19	1	1	0	1	1	1	5	73271	8351	3	0	1	20	0	0	999
2089	1018	0	2015	0	1	2	0	0	1	0	24	24	1	1	0	4	0	1	16	58403	8740	3	0	1	20	0	0	999
4258	514	0	2014	1	0	1	1	1	1	1	18	26	4	1	0	1	0	1	19	46309	7863	2	4	1	21	0	0	999
903	1448	0	2016	0	0	0	0	0	0	0	17	14	1	0	0	2	0	1	19	25000	4494	1	999	0	3	1	0	999
4148	556	0	2014	1	0	1	1	0	1	0	25	26	1	0	0	2	0	1	19	44961	7328	2	999	0	3	1	0	999
905	336	0	2013	0	1	2	1	1	1	1	18	14	1	0	0	2	0	1	19	33179	10267	2	999	0	3	1	0	999
904	1067	0	2015	0	1	2	0	0	1	0	18	31	1	0	0	4	0	1	8	78031	9903	4	999	0	3	1	0	999
246	862	0	2015	0	1	2	0	0	1	0	18	22	1	1	1	4	0	0	8	28547	4724	1	9	0	3	1	0	999
1896	415	0	2014	0	0	0	0	0	0	0	18	14	2	0	0	4	1	0	19	8993	5011	1	9	0	3	1	0	999
249	591	0	2014	0	1	2	0	0	1	0	19	14	2	0	1	4	999	0	19	23185	5604	1	9	0	3	1	0	999
1900	482	0	2014	0	1	2	0	0	1	0	18	14	1	1	0	2	0	1	19	23664	6378	1	9	0	3	1	0	999
1905	1291	0	2016	0	0	0	0	0	0	0	18	14	1	0	0	2	0	1	19	31852	7273	1	9	0	3	1	0	999
1923	1407	0	2016	0	0	0	0	0	0	0	17	14	4	0	0	2	0	1	19	26731	11462	1	9	0	3	1	0	999
1897	773	0	2015	0	1	2	0	1	1	0	18	14	1	1	0	2	0	1	19	35778	5156	2	9	0	3	1	0	999
1903	1421	0	2016	0	1	2	0	0	1	0	18	12	1	1	0	4	1	1	16	52604	7024	2	9	0	3	1	0	999
1907	1141	0	2016	0	0	0	0	0	0	0	18	31	1	0	0	1	0	1	8	34420	7912	2	9	0	3	1	0	999
1910	611	0	2014	0	1	2	0	0	1	0	18	5	1	0	0	2	1	1	17	44265	8227	2	9	0	3	1	0	999
251	1028	0	2015	0	1	2	0	0	1	0	18	9	2	0	1	1	1	1	16	52049	8229	2	9	0	3	1	0	999
1911	1386	0	2016	0	0	0	0	0	0	0	18	6	1	1	0	2	0	1	19	39353	8339	2	9	0	3	1	0	999
1912	799	0	2015	0	1	2	0	1	1	0	18	2	2	1	0	1	1	1	6	47454	8682	2	9	0	3	1	0	999
1913	857	0	2015	0	0	0	0	0	0	0	18	31	1	0	0	1	1	1	8	49423	9045	2	9	0	3	1	0	999
1915	1092	0	2015	0	1	2	0	0	1	0	18	10	1	0	0	3	1	1	5	43713	9381	2	9	0	3	1	0	999
1895	1149	0	2016	0	0	0	0	0	0	0	18	32	1	1	0	1	1	1	12	63281	4386	3	9	0	3	1	0	999
1898	531	0	2014	0	1	2	0	0	1	0	18	8	2	0	0	4	0	0	9	57687	6333	3	9	0	3	1	0	999
1901	770	0	2015	0	1	2	0	0	1	0	18	15	1	0	0	1	1	1	8	71731	6455	3	9	0	3	1	0	999
1904	692	0	2014	0	0	0	0	0	0	0	18	7	2	1	0	2	0	1	8	69779	7113	3	9	0	3	1	0	999
1909	563	0	2014	0	0	0	0	0	0	0	18	19	1	1	0	1	1	1	4	67165	8157	3	9	0	3	1	0	999
1926	1008	0	2015	0	1	2	0	0	1	0	18	5	1	1	0	2	0	1	9	54722	11792	3	9	0	3	1	0	999
1931	1063	0	2015	0	0	0	0	0	0	0	18	25	1	1	0	1	0	1	19	54009	13587	3	9	0	3	1	0	999
1899	1158	0	2016	0	1	2	0	0	1	0	18	19	1	0	0	1	0	1	4	100573	6354	4	9	0	3	1	0	999
1919	1283	0	2016	0	0	0	0	1	1	0	18	20	1	1	0	3	1	1	3	77658	10790	4	9	0	3	1	0	999
1922	506	0	2014	0	0	0	0	0	0	0	18	23	1	0	0	3	1	1	8	117483	11029	4	9	0	3	1	0	999
1925	1157	0	2016	0	0	0	0	0	0	0	18	27	1	1	0	2	0	1	4	83846	11752	4	9	0	3	1	0	999
1934	1269	0	2016	0	0	0	0	0	0	0	18	24	1	0	0	4	0	1	16	93125	18035	4	9	0	3	1	0	999
1937	1289	0	2016	0	1	2	0	0	1	0	18	12	1	0	0	1	0	1	16	95333	22514	4	9	0	3	1	0	999
1939	1319	0	2016	0	0	0	0	0	0	0	18	11	1	1	0	3	1	0	16	111993	34353	4	9	0	3	1	0	999
1850	738	0	2015	0	1	2	0	0	1	0	18	22	1	0	0	4	999	1	8	31118	2693	1	10	0	3	1	0	999
1851	699	0	2014	0	0	0	0	0	0	0	18	3	1	0	0	2	0	1	19	23125	4080	1	10	0	3	1	0	999
1853	1442	0	2016	0	0	0	0	0	0	0	18	10	1	1	0	2	1	1	5	29112	4164	1	10	0	3	1	0	999
1857	1238	0	2016	0	0	0	0	0	0	0	18	18	1	1	0	2	1	1	19	31212	5126	1	10	0	3	1	0	999
1858	983	0	2015	0	0	0	0	0	0	0	18	14	1	1	0	4	0	1	19	24818	5361	1	10	0	3	1	0	999
1866	839	0	2015	0	1	2	0	0	1	0	18	26	1	0	0	2	0	1	19	22277	7314	1	10	0	3	1	0	999
1877	546	0	2014	0	0	0	0	0	0	0	18	26	1	0	0	3	0	0	19	26674	9891	1	10	0	3	1	0	999
242	926	0	2015	0	0	0	0	0	0	0	18	28	1	0	1	4	1	1	1	42168	7057	2	10	0	3	1	0	999
243	805	0	2015	0	0	0	0	0	0	0	18	21	1	0	1	1	999	0	16	34167	8339	2	10	0	3	1	0	999
1870	338	0	2013	0	0	0	0	0	0	0	18	14	1	0	0	2	0	1	19	42510	8522	2	10	0	3	1	0	999
1872	1290	0	2016	0	1	2	0	0	1	0	18	8	1	1	0	2	0	1	9	40208	8981	2	10	0	3	1	0	999
1874	895	0	2015	0	0	0	0	0	0	0	18	19	1	1	0	4	1	1	4	48313	9154	2	10	0	3	1	0	999
1894	773	0	2015	0	0	0	0	0	0	0	18	2	1	0	0	4	1	1	6	50625	22222	2	10	0	3	1	0	999
1860	1444	0	2016	0	0	0	0	0	0	0	18	28	1	0	0	2	0	1	1	59674	5968	3	10	0	3	1	0	999
4199	1001	0	2015	1	0	1	0	0	0	0	18	22	1	1	0	1	1	1	8	67746	7855	3	10	0	3	1	0	999
1869	875	0	2015	0	0	0	0	0	0	0	18	29	1	1	0	1	1	1	1	66970	8359	3	10	0	3	1	0	999
1871	974	0	2015	0	0	0	0	0	0	0	18	11	1	0	0	3	1	1	16	69861	8864	3	10	0	3	1	0	999
1876	650	0	2014	0	0	0	0	0	0	0	18	11	1	0	0	1	1	1	8	64179	9471	3	10	0	3	1	0	999
1881	1429	0	2016	0	1	2	0	0	1	0	18	23	1	0	0	1	1	1	8	68971	10670	3	10	0	3	1	0	999
1883	771	0	2015	0	0	0	0	0	0	0	18	19	1	1	0	1	999	1	4	66325	11713	3	10	0	3	1	0	999
1884	1148	0	2016	0	0	0	0	0	0	0	18	10	1	0	0	2	1	1	5	59591	11761	3	10	0	3	1	0	999
1885	701	0	2014	0	0	0	0	0	0	0	18	19	1	1	0	3	1	1	4	65446	13082	3	10	0	3	1	0	999
1891	968	0	2015	0	0	0	0	0	0	0	18	12	1	1	0	1	1	1	16	58519	16569	3	10	0	3	1	0	999
1867	1044	0	2015	0	0	0	0	0	0	0	18	22	1	1	0	4	1	1	8	114911	8190	4	10	0	3	1	0	999
1875	1196	0	2016	0	0	0	0	0	0	0	18	6	1	1	0	3	0	1	16	101172	9195	4	10	0	3	1	0	999
1882	983	0	2015	0	0	0	0	0	0	0	18	27	1	0	0	4	0	0	4	97978	10817	4	10	0	3	1	0	999
245	856	0	2015	0	0	0	0	0	0	0	18	23	1	0	1	1	0	1	8	90951	11931	4	10	0	3	1	0	999
1887	1121	0	2016	0	0	0	0	0	0	0	17	25	1	0	0	1	1	1	16	101553	15365	4	10	0	3	1	0	999
1892	1401	0	2016	0	1	2	0	0	1	0	18	32	1	0	0	1	1	1	8	104013	20900	4	10	0	3	1	0	999
1893	703	0	2014	0	0	0	0	0	0	0	18	4	2	0	0	3	1	1	3	98850	21112	4	10	0	3	1	0	999
4186	314	0	2013	1	0	1	0	0	0	0	17	3	1	1	0	2	0	1	19	26609	1950	1	11	0	3	1	0	999
4195	1255	0	2016	1	0	1	0	0	0	0	23	3	1	0	0	2	0	0	19	24402	2987	1	11	0	3	1	0	999
4194	1255	0	2016	1	0	1	0	0	0	0	23	3	1	1	0	2	0	0	19	24402	2987	1	11	0	3	1	0	999
236	563	0	2014	0	1	2	0	1	1	0	19	14	1	0	1	4	0	1	19	30702	4027	1	11	0	3	1	0	999
1811	1260	0	2016	0	0	0	0	0	0	0	18	8	1	0	0	3	1	0	9	33566	3967	2	11	0	3	1	0	999
1817	1204	0	2016	0	0	0	0	0	0	0	18	16	1	0	0	1	0	1	9	37961	5356	2	11	0	3	1	0	999
1821	505	0	2014	0	0	0	0	0	0	0	18	26	1	1	0	2	0	1	19	32972	7461	2	11	0	3	1	0	999
4191	1228	0	2016	1	0	1	0	0	0	0	18	24	1	0	0	4	0	1	16	35806	8242	2	11	0	3	1	0	999
1842	1078	0	2015	0	0	0	0	0	0	0	19	30	1	0	0	1	0	1	9	43289	8490	2	11	0	3	1	0	999
1823	318	0	2013	0	1	2	0	0	1	0	18	30	1	0	0	2	0	1	9	51720	8541	2	11	0	3	1	0	999
1847	1266	0	2016	0	0	0	0	0	0	0	19	7	1	0	0	1	0	1	8	37083	14581	2	11	0	3	1	0	999
1815	329	0	2013	0	0	0	0	0	0	0	18	25	1	1	0	4	1	1	19	63912	5278	3	11	0	3	1	0	999
1825	633	0	2014	0	0	0	0	0	0	0	18	27	1	0	0	4	1	1	4	60980	10982	3	11	0	3	1	0	999
1828	938	0	2015	0	1	2	0	0	1	0	18	15	1	0	0	4	0	1	8	63917	12620	3	11	0	3	1	0	999
1834	1436	0	2016	0	0	0	0	0	0	0	18	25	1	1	0	1	0	1	19	73723	28957	3	11	0	3	1	0	999
4190	1318	0	2016	1	0	1	0	0	0	0	19	9	1	1	0	1	1	1	16	84320	6321	4	11	0	3	1	0	999
1818	1340	0	2016	0	0	0	0	0	0	0	18	23	1	1	0	1	1	1	8	103667	6612	4	11	0	3	1	0	999
1839	1339	0	2016	0	0	0	0	0	0	0	19	1	1	0	0	1	0	1	9	103359	6765	4	11	0	3	1	0	999
1845	609	0	2014	0	0	0	0	0	0	0	19	9	1	0	0	1	1	1	16	100099	9863	4	11	0	3	1	0	999
1824	994	0	2015	0	0	0	0	0	0	0	18	19	1	1	0	4	1	1	4	82404	10705	4	11	0	3	1	0	999
1826	1382	0	2016	0	0	0	0	0	0	0	18	5	1	0	0	3	1	1	11	119375	11543	4	11	0	3	1	0	999
1849	660	0	2014	0	0	0	0	0	0	0	23	19	1	0	0	4	1	1	4	90292	13040	4	11	0	3	1	0	999
1830	1070	0	2015	0	0	0	0	0	0	0	18	5	1	1	0	1	1	1	8	130699	15601	4	11	0	3	1	0	999
4193	1170	0	2016	1	0	1	0	0	0	0	19	20	1	0	0	4	1	1	3	80938	17281	4	11	0	3	1	0	999
1832	1333	0	2016	0	1	2	0	0	1	0	20	31	1	0	0	4	1	1	9	135239	19749	4	11	0	3	1	0	999
1833	1126	0	2016	0	0	0	0	0	0	0	18	23	1	1	0	2	0	1	8	79617	20322	4	11	0	3	1	0	999
1848	749	0	2015	0	0	0	0	0	0	0	19	6	1	0	0	1	1	1	16	86528	21048	4	11	0	3	1	0	999
1836	1175	0	2016	0	1	2	0	0	1	0	18	11	1	0	0	3	0	1	16	111993	34353	4	11	0	3	1	0	999
1795	1231	0	2016	0	1	2	0	1	1	0	23	14	2	0	0	2	0	1	19	21502	2976	1	12	0	3	1	0	999
1779	1336	0	2016	0	0	0	1	0	1	0	19	14	1	1	0	2	0	1	19	18206	2982	1	12	0	3	1	0	999
1787	506	0	2014	0	0	0	0	0	0	0	20	8	2	1	0	3	0	1	9	30245	3440	1	12	0	3	1	0	999
1788	290	0	2013	0	1	2	0	0	1	0	20	14	1	0	0	2	0	1	19	23862	4153	1	12	0	3	1	0	999
1802	944	0	2015	0	0	0	0	0	0	0	24	14	1	1	0	2	0	1	19	30098	7689	1	12	0	3	1	0	999
1803	630	0	2014	0	0	0	0	0	0	0	24	14	1	0	0	2	0	1	19	28750	8915	1	12	0	3	1	0	999
220	1164	0	2016	0	0	0	0	0	0	0	18	22	1	1	1	4	0	0	8	32069	9229	1	12	0	3	1	0	999
217	1144	0	2016	0	1	2	0	0	1	0	18	6	1	1	1	2	999	1	19	36179	4290	2	12	0	3	1	0	999
1753	1017	0	2015	0	0	0	0	0	0	0	18	19	1	0	0	1	0	1	4	50526	5495	2	12	0	3	1	0	999
1790	1387	0	2016	0	1	2	0	1	1	0	21	26	4	0	0	2	0	1	19	41584	7667	2	12	0	3	1	0	999
1761	842	0	2015	0	0	0	0	0	0	0	18	27	1	0	0	1	0	1	4	50548	8919	2	12	0	3	1	0	999
1763	252	0	2013	0	1	2	0	0	1	0	18	3	1	0	0	2	0	1	9	35486	9213	2	12	0	3	1	0	999
1782	1128	0	2016	0	0	0	0	0	0	0	19	26	1	0	0	3	0	0	19	33887	9782	2	12	0	3	1	0	999
1767	1290	0	2016	0	0	0	0	0	0	0	18	18	1	1	0	1	1	1	19	36069	11476	2	12	0	3	1	0	999
1783	1239	0	2016	0	0	0	0	0	0	0	19	14	1	0	0	3	0	1	19	46174	12074	2	12	0	3	1	0	999
1792	251	0	2013	0	0	0	0	0	0	0	20	14	1	0	0	2	0	1	19	35978	13144	2	12	0	3	1	0	999
228	1414	0	2016	0	0	0	0	0	0	0	20	21	1	0	1	2	0	1	16	42679	13838	2	12	0	3	1	0	999
227	1416	0	2016	0	0	0	0	0	0	0	19	7	1	1	1	4	0	1	8	37083	14581	2	12	0	3	1	0	999
230	1134	0	2016	0	0	0	0	0	0	0	24	15	1	0	1	1	0	0	8	59797	5064	3	12	0	3	1	0	999
1754	737	0	2015	0	0	0	0	0	0	0	18	23	1	1	0	2	0	1	8	74214	6744	3	12	0	3	1	0	999
1764	560	0	2014	0	0	0	0	0	0	0	18	31	1	1	0	4	0	1	16	72056	9532	3	12	0	3	1	0	999
1765	1295	0	2016	0	0	0	0	0	0	0	18	4	1	1	0	1	0	1	3	60486	9967	3	12	0	3	1	0	999
223	846	0	2015	0	0	0	0	0	0	0	18	27	1	0	1	4	0	0	4	71209	12096	3	12	0	3	1	0	999
1784	1102	0	2016	0	0	0	0	0	0	0	19	7	2	1	0	1	0	1	8	71518	12098	3	12	0	3	1	0	999
1771	930	0	2015	0	1	2	0	0	1	0	18	8	2	1	0	2	0	1	9	53523	13022	3	12	0	3	1	0	999
4182	1225	0	2016	1	0	1	0	0	0	0	18	20	1	0	0	2	0	1	3	56293	15129	3	12	0	3	1	0	999
1793	500	0	2014	0	1	2	0	0	1	0	20	31	1	1	0	2	0	1	8	58421	15653	3	12	0	3	1	0	999
224	1273	0	2016	0	0	0	0	0	0	0	18	32	1	1	1	1	1	1	8	68958	17996	3	12	0	3	1	0	999
1807	1079	0	2015	0	0	0	0	0	0	0	24	7	1	1	0	1	0	1	8	74417	18716	3	12	0	3	1	0	999
1808	1031	0	2015	0	1	2	0	0	1	0	24	10	1	0	0	3	0	0	11	63333	20790	3	12	0	3	1	0	999
1752	1032	0	2015	0	0	0	0	0	0	0	18	23	1	0	0	2	1	1	16	82900	5209	4	12	0	3	1	0	999
1758	1414	0	2016	0	0	0	0	0	0	0	18	1	1	0	0	1	1	1	9	97991	8130	4	12	0	3	1	0	999
231	752	0	2015	0	0	0	0	0	0	0	24	31	1	1	1	4	0	1	8	76852	8974	4	12	0	3	1	0	999
1769	980	0	2015	0	1	2	0	0	1	0	18	21	1	1	0	4	1	1	16	101597	11854	4	12	0	3	1	0	999
1770	623	0	2014	0	0	0	0	0	0	0	18	23	1	0	0	4	0	1	8	84091	12954	4	12	0	3	1	0	999
1773	759	0	2015	0	0	0	0	0	0	0	18	23	1	0	0	1	1	1	8	100000	13237	4	12	0	3	1	0	999
1774	804	0	2015	0	0	0	0	0	0	0	18	19	1	0	0	1	1	1	4	131979	13242	4	12	0	3	1	0	999
1775	1227	0	2016	0	0	0	0	0	0	0	18	4	1	1	0	1	1	1	3	87125	14769	4	12	0	3	1	0	999
1805	1120	0	2016	0	1	2	0	0	1	0	24	10	1	0	0	4	0	1	4	100325	15367	4	12	0	3	1	0	999
1794	504	0	2014	0	1	2	0	0	1	0	23	5	1	0	0	1	1	1	8	118819	15979	4	12	0	3	1	0	999
1776	860	0	2015	0	1	2	0	0	1	0	18	21	1	0	0	1	1	1	16	96544	16115	4	12	0	3	1	0	999
1785	1050	0	2015	0	0	0	0	0	0	0	19	23	1	0	0	2	1	1	8	84500	16611	4	12	0	3	1	0	999
1786	1347	0	2016	0	0	0	0	0	0	0	19	30	1	0	0	3	1	0	9	89912	18000	4	12	0	3	1	0	999
1806	807	0	2015	0	0	0	0	0	0	0	24	23	1	1	0	1	1	1	8	146944	18459	4	12	0	3	1	0	999
1777	1445	0	2016	0	0	0	0	0	0	0	18	19	1	0	0	3	1	1	4	215000	39915	4	12	0	3	1	0	999
1732	938	0	2015	0	0	0	0	0	0	0	24	3	1	0	0	2	0	1	19	20755	2748	1	13	0	3	1	0	999
1684	1024	0	2015	0	0	0	0	0	0	0	18	26	999	1	0	4	0	1	19	26532	3349	1	13	0	3	1	0	999
1685	983	0	2015	0	0	0	0	0	0	0	19	24	1	1	0	1	0	1	16	27141	4252	1	13	0	3	1	0	999
1743	862	0	2015	0	0	0	0	0	0	0	25	14	4	0	0	4	0	1	19	19235	4553	1	13	0	3	1	0	999
1723	1116	0	2016	0	1	2	0	0	1	0	20	26	1	0	0	2	0	1	19	28503	5377	1	13	0	3	1	0	999
1687	1365	0	2016	0	0	0	0	0	0	0	18	29	2	0	0	1	0	1	6	30264	5625	1	13	0	3	1	0	999
1680	259	0	2013	0	1	2	0	0	1	0	16	26	1	1	0	3	0	1	19	25441	6538	1	13	0	3	1	0	999
1735	386	0	2014	0	0	0	0	0	0	0	24	14	1	0	0	2	1	1	19	23936	7705	1	13	0	3	1	0	999
1737	622	0	2014	0	0	0	0	0	0	0	24	14	2	0	0	1	1	1	19	31276	8839	1	13	0	3	1	0	999
1746	301	0	2013	0	0	0	0	0	0	0	25	14	2	0	0	2	0	1	19	17027	8927	1	13	0	3	1	0	999
1697	766	0	2015	0	0	0	0	0	0	0	18	26	1	1	0	2	0	1	19	29700	10236	1	13	0	3	1	0	999
1716	414	0	2014	0	0	0	0	0	0	0	20	14	1	0	0	4	1	1	19	41440	3573	2	13	0	3	1	0	999
1686	779	0	2015	0	1	2	0	0	1	0	18	8	1	0	0	2	0	1	9	41685	5336	2	13	0	3	1	0	999
1727	660	0	2014	0	1	2	0	0	1	0	23	21	1	0	0	2	0	1	16	32823	6983	2	13	0	3	1	0	999
207	581	0	2014	0	0	0	0	0	0	0	18	26	1	1	1	4	0	0	19	46309	7863	2	13	0	3	1	0	999
1724	839	0	2015	0	0	0	0	0	0	0	20	8	1	0	0	2	1	1	9	50938	9266	2	13	0	3	1	0	999
210	1190	0	2016	0	1	2	0	0	1	0	21	21	1	0	1	1	0	1	16	38408	9426	2	13	0	3	1	0	999
212	1199	0	2016	0	1	2	0	0	1	0	23	31	1	0	1	4	0	1	8	52891	4368	3	13	0	3	1	0	999
205	1107	0	2016	0	0	0	0	0	0	0	18	13	1	0	1	4	0	0	16	62355	4420	3	13	0	3	1	0	999
1679	741	0	2015	0	1	2	0	0	1	0	16	21	1	0	0	2	1	1	16	60477	5222	3	13	0	3	1	0	999
213	692	0	2014	0	1	2	0	0	1	0	24	22	1	1	1	4	0	0	8	53039	5259	3	13	0	3	1	0	999
1717	448	0	2014	0	0	0	0	0	0	0	19	13	1	0	0	2	0	1	16	63559	6874	3	13	0	3	1	0	999
1689	1100	0	2016	0	0	0	0	0	0	0	18	31	1	1	0	3	1	1	8	65333	7183	3	13	0	3	1	0	999
4180	1394	0	2016	1	0	1	1	0	1	0	24	21	1	0	0	2	0	1	16	60283	7400	3	13	0	3	1	0	999
1691	896	0	2015	0	0	0	0	0	0	0	18	10	1	1	0	2	0	1	5	73555	7415	3	13	0	3	1	0	999
1693	1374	0	2016	0	0	0	0	0	0	0	18	12	1	1	0	4	1	1	3	69896	8320	3	13	0	3	1	0	999
1694	850	0	2015	0	0	0	0	0	0	0	18	27	1	1	0	2	1	1	4	56528	8806	3	13	0	3	1	0	999
4177	1163	0	2016	1	0	1	0	0	0	0	18	16	1	1	0	1	1	1	9	75164	9283	3	13	0	3	1	0	999
1699	674	0	2014	0	0	0	0	0	0	0	18	29	1	0	0	4	1	1	1	66299	10555	3	13	0	3	1	0	999
3741	1388	0	2016	1	0	1	0	0	0	0	18	13	1	0	1	1	0	1	16	54125	11093	3	13	0	3	1	0	999
1728	267	0	2013	0	1	2	1	0	1	0	23	13	1	1	0	1	1	1	16	59621	11157	3	13	0	3	1	0	999
1726	1156	0	2016	0	0	0	0	0	0	0	20	27	1	0	0	2	0	1	4	68036	12380	3	13	0	3	1	0	999
1729	1283	0	2016	0	0	0	0	0	0	0	23	19	1	0	0	2	0	1	4	56382	14334	3	13	0	3	1	0	999
1708	623	0	2014	0	0	0	0	0	0	0	18	21	1	0	0	1	1	0	19	63274	16326	3	13	0	3	1	0	999
1730	650	0	2014	0	0	0	0	0	0	0	23	7	2	0	0	1	0	1	8	59497	17104	3	13	0	3	1	0	999
1711	1233	0	2016	0	0	0	0	0	0	0	19	7	1	0	0	4	0	1	8	70400	18524	3	13	0	3	1	0	999
1712	919	0	2015	0	0	0	0	0	0	0	18	7	1	0	0	1	1	1	8	74417	18716	3	13	0	3	1	0	999
1740	861	0	2015	0	0	0	0	0	0	0	24	25	1	0	0	1	0	1	19	73607	21157	3	13	0	3	1	0	999
1688	1029	0	2015	0	0	0	0	0	0	0	18	18	1	0	0	3	0	1	19	93151	6548	4	13	0	3	1	0	999
4179	1368	0	2016	1	0	1	0	0	0	0	24	31	1	0	0	3	1	1	8	103667	6612	4	13	0	3	1	0	999
1745	401	0	2014	0	0	0	0	0	0	0	25	9	1	1	0	1	1	1	16	77468	8725	4	13	0	3	1	0	999
214	713	0	2014	0	0	0	0	0	0	0	24	4	2	1	1	4	0	0	3	93438	9650	4	13	0	3	1	0	999
1698	933	0	2015	0	0	0	0	0	0	0	18	20	1	0	0	1	1	1	3	77841	10381	4	13	0	3	1	0	999
1700	1154	0	2016	0	0	0	0	0	0	0	18	10	1	0	0	4	1	1	4	97024	10889	4	13	0	3	1	0	999
1701	1189	0	2016	0	0	0	0	0	0	0	18	9	2	0	0	3	1	1	16	133945	10982	4	13	0	3	1	0	999
1703	1338	0	2016	0	0	0	0	0	0	0	18	22	1	1	0	3	1	1	8	78640	11668	4	13	0	3	1	0	999
1704	1085	0	2015	0	0	0	0	0	0	0	18	4	1	0	0	1	1	1	3	131007	11911	4	13	0	3	1	0	999
1721	1108	0	2016	0	0	0	0	1	1	0	19	31	1	0	0	1	1	1	8	81161	12957	4	13	0	3	1	0	999
1722	912	0	2015	0	1	2	0	0	1	0	19	22	1	1	0	1	0	0	8	77170	13631	4	13	0	3	1	0	999
209	619	0	2014	0	0	0	0	0	0	0	19	23	1	1	1	4	0	1	8	86042	13670	4	13	0	3	1	0	999
1738	514	0	2014	0	0	0	0	0	0	0	24	20	1	1	0	1	1	1	3	99375	14195	4	13	0	3	1	0	999
4181	843	0	2015	1	0	1	0	0	1	0	24	9	1	0	0	3	1	1	8	114118	17052	4	13	0	3	1	0	999
1710	925	0	2015	0	1	2	0	0	1	0	18	13	1	0	0	1	1	1	16	107546	17398	4	13	0	3	1	0	999
1714	790	0	2015	0	0	0	0	0	0	0	18	5	1	1	0	1	1	1	9	99167	23945	4	13	0	3	1	0	999
1715	654	0	2014	0	0	0	0	0	0	0	17	19	2	0	0	2	1	1	4	149464	24053	4	13	0	3	1	0	999
1741	1045	0	2015	0	0	0	0	0	0	0	24	6	1	0	0	1	1	1	19	134375	24863	4	13	0	3	1	0	999
1605	1133	0	2016	0	0	0	0	0	0	0	19	14	1	1	0	2	1	1	19	29412	4341	1	14	0	3	1	0	999
1661	1445	0	2016	0	0	0	0	0	0	0	24	6	1	1	0	2	1	1	19	31299	4821	1	14	0	3	1	0	999
1676	1270	0	2016	0	0	0	0	0	0	0	26	3	1	0	0	2	1	1	9	29366	5016	1	14	0	3	1	0	999
1588	562	0	2014	0	1	2	0	0	1	0	17	18	1	0	0	2	0	1	19	26685	5350	1	14	0	3	1	0	999
1607	666	0	2014	0	0	0	0	0	0	0	18	14	1	1	0	4	1	1	19	26685	5350	1	14	0	3	1	0	999
194	1347	0	2016	0	0	0	0	0	0	0	20	26	1	1	1	4	0	0	19	28503	5377	1	14	0	3	1	0	999
189	1151	0	2016	0	0	0	0	0	0	0	19	16	2	1	1	2	0	0	9	29426	5507	1	14	0	3	1	0	999
1589	531	0	2014	0	1	2	0	0	1	0	17	18	1	1	0	2	1	1	19	32478	5637	1	14	0	3	1	0	999
196	679	0	2014	0	0	0	0	0	0	0	20	26	4	0	1	4	0	1	19	31750	5693	1	14	0	3	1	0	999
1655	539	0	2014	0	1	2	1	1	1	1	21	18	1	0	0	2	0	1	19	16105	6378	1	14	0	3	1	0	999
1593	1408	0	2016	0	0	0	0	0	0	0	18	16	1	1	0	2	0	1	9	32674	6406	1	14	0	3	1	0	999
1636	661	0	2014	0	1	2	0	0	1	0	19	14	2	0	0	2	0	1	19	30461	7010	1	14	0	3	1	0	999
1657	506	0	2014	0	0	0	0	0	0	0	23	26	4	0	0	2	0	1	19	23675	7508	1	14	0	3	1	0	999
1597	941	0	2015	0	0	0	0	0	0	0	17	18	1	0	0	2	1	1	19	32282	8076	1	14	0	3	1	0	999
1617	370	0	2014	0	0	0	0	0	0	0	18	14	1	0	0	2	0	1	19	19732	9072	1	14	0	3	1	0	999
186	1036	0	2015	0	0	0	0	0	0	0	17	26	4	0	1	4	0	0	19	36138	2575	2	14	0	3	1	0	999
1658	1310	0	2016	0	0	0	0	0	0	0	24	8	1	1	0	3	0	1	9	33566	3967	2	14	0	3	1	0	999
3740	1051	0	2015	1	0	1	0	0	0	0	18	26	1	0	1	1	0	0	19	34102	4092	2	14	0	3	1	0	999
1630	245	0	2013	0	0	0	0	0	0	0	19	3	1	0	0	3	0	1	9	37944	4106	2	14	0	3	1	0	999
1659	1448	0	2016	0	1	2	0	0	1	0	24	8	1	0	0	2	1	1	9	35978	4148	2	14	0	3	1	0	999
1632	1357	0	2016	0	0	0	0	0	0	0	19	2	2	0	0	1	0	1	6	49185	4288	2	14	0	3	1	0	999
1645	776	0	2015	0	0	0	0	0	0	0	20	8	1	1	0	2	0	1	9	35916	4821	2	14	0	3	1	0	999
1654	790	0	2015	0	0	0	0	1	1	0	21	3	1	1	0	2	0	1	19	33004	4904	2	14	0	3	1	0	999
203	288	0	2013	0	1	2	0	0	1	0	25	26	1	1	1	4	0	0	19	35750	5379	2	14	0	3	1	0	999
1662	819	0	2015	0	0	0	0	0	0	0	24	6	1	1	0	4	0	1	19	50625	5860	2	14	0	3	1	0	999
197	912	0	2015	0	0	0	0	0	0	0	20	26	4	1	1	4	0	0	19	40148	6588	2	14	0	3	1	0	999
1611	903	0	2015	0	1	2	0	0	1	0	18	5	1	1	0	1	1	1	9	38049	6762	2	14	0	3	1	0	999
1637	588	0	2014	0	0	0	0	0	0	0	21	14	1	1	0	2	1	1	19	32788	7265	2	14	0	3	1	0	999
1671	258	0	2013	0	0	0	0	0	0	0	25	26	1	0	0	4	0	1	19	35323	7712	2	14	0	3	1	0	999
1614	414	0	2014	0	0	0	0	0	0	0	18	26	2	1	0	3	0	1	19	46309	7863	2	14	0	3	1	0	999
1646	1368	0	2016	0	0	0	0	0	0	0	20	26	1	1	0	4	0	1	19	45396	8001	2	14	0	3	1	0	999
198	924	0	2015	0	0	0	0	0	0	0	21	26	1	0	1	4	0	0	19	50921	8769	2	14	0	3	1	0	999
1664	1371	0	2016	0	1	2	0	0	1	0	24	6	1	0	0	2	0	1	19	42356	9897	2	14	0	3	1	0	999
1665	405	0	2014	0	0	0	0	0	0	0	24	26	2	1	0	4	0	1	19	49635	11253	2	14	0	3	1	0	999
1602	1381	0	2016	0	0	0	0	0	0	0	17	8	1	0	0	2	1	1	9	51908	11385	2	14	0	3	1	0	999
1666	328	0	2013	0	0	0	0	0	0	0	24	26	1	1	0	4	1	1	19	34018	11809	2	14	0	3	1	0	999
1668	330	0	2013	0	0	0	0	0	0	0	24	30	1	1	0	3	1	0	9	43849	12551	2	14	0	3	1	0	999
193	1318	0	2016	0	0	0	0	0	0	0	18	22	1	1	1	4	0	0	8	50172	12798	2	14	0	3	1	0	999
1651	1297	0	2016	0	0	0	0	0	0	0	20	26	2	0	0	3	0	1	19	47806	14426	2	14	0	3	1	0	999
1674	1378	0	2016	0	0	0	0	0	0	0	25	7	2	0	0	4	0	1	8	37083	14581	2	14	0	3	1	0	999
4174	681	0	2014	1	0	1	0	0	0	0	24	20	1	1	0	3	0	1	3	73887	4517	3	14	0	3	1	0	999
1660	1050	0	2015	0	1	2	0	0	1	0	24	21	1	0	0	4	1	1	16	63984	4565	3	14	0	3	1	0	999
200	1274	0	2016	0	1	2	0	1	1	0	24	27	1	0	1	4	0	1	4	73941	4879	3	14	0	3	1	0	999
1633	1147	0	2016	0	0	0	0	0	0	0	19	7	2	0	0	2	0	1	8	68889	5409	3	14	0	3	1	0	999
1634	1414	0	2016	0	0	0	0	0	0	0	19	7	2	1	0	2	0	1	8	60130	5850	3	14	0	3	1	0	999
1609	1151	0	2016	0	0	0	0	0	0	0	18	22	1	1	0	4	0	1	8	60130	5850	3	14	0	3	1	0	999
1590	1067	0	2015	0	0	0	0	0	0	0	17	29	1	1	0	1	0	1	1	71146	6062	3	14	0	3	1	0	999
1639	539	0	2014	0	0	0	0	0	0	0	19	30	1	1	0	1	1	1	9	67431	7861	3	14	0	3	1	0	999
1584	749	0	2015	0	0	0	0	0	0	0	16	7	2	1	0	2	0	1	8	52656	8328	3	14	0	3	1	0	999
1672	1309	0	2016	0	0	0	1	0	1	0	25	2	1	1	0	1	1	1	6	60181	9790	3	14	0	3	1	0	999
1619	827	0	2015	0	0	0	1	0	1	0	18	27	1	1	0	2	0	1	4	68355	10109	3	14	0	3	1	0	999
192	811	0	2015	0	0	0	0	0	0	0	18	31	1	1	1	4	0	0	8	74500	10148	3	14	0	3	1	0	999
1601	660	0	2014	0	0	0	0	0	0	0	17	27	1	0	0	4	0	1	4	63482	11107	3	14	0	3	1	0	999
1673	590	0	2014	0	0	0	0	0	0	0	25	27	1	1	0	4	0	1	4	63482	11107	3	14	0	3	1	0	999
4172	451	0	2014	1	0	1	0	0	0	0	18	24	1	1	0	1	1	1	16	67259	11113	3	14	0	3	1	0	999
1622	1179	0	2016	0	0	0	0	0	0	0	18	14	1	0	0	3	1	1	16	74276	11685	3	14	0	3	1	0	999
188	988	0	2015	0	0	0	0	0	0	0	17	22	1	0	1	4	0	0	8	59023	17689	3	14	0	3	1	0	999
195	846	0	2015	0	0	0	0	0	0	0	19	19	1	1	1	4	0	1	11	63333	20790	3	14	0	3	1	0	999
1596	1252	0	2016	0	1	2	0	0	1	0	18	16	1	0	0	1	1	1	9	106544	7220	4	14	0	3	1	0	999
1613	644	0	2014	0	0	0	0	0	0	0	18	31	1	0	0	1	1	1	8	110580	7571	4	14	0	3	1	0	999
1640	1071	0	2015	0	0	0	0	0	0	0	19	19	1	0	0	4	1	1	4	103026	7995	4	14	0	3	1	0	999
1616	673	0	2014	0	0	0	0	0	0	0	18	13	1	1	0	3	1	1	16	81349	9044	4	14	0	3	1	0	999
1649	967	0	2015	0	0	0	0	0	0	0	20	21	1	0	0	4	0	1	16	76700	9767	4	14	0	3	1	0	999
191	434	0	2014	0	1	2	0	0	1	0	18	22	1	0	1	4	0	1	8	132375	9869	4	14	0	3	1	0	999
1620	1115	0	2016	0	0	0	0	0	0	0	18	19	1	1	0	4	1	1	4	105130	10118	4	14	0	3	1	0	999
1641	1196	0	2016	0	0	0	0	0	0	0	19	31	1	1	0	4	1	1	8	167269	11106	4	14	0	3	1	0	999
1677	1156	0	2016	0	0	0	0	1	1	0	26	19	1	0	0	1	1	1	4	88135	11486	4	14	0	3	1	0	999
1667	853	0	2015	0	1	2	0	0	1	0	24	11	1	0	0	1	1	1	16	110333	11972	4	14	0	3	1	0	999
1642	885	0	2015	0	0	0	0	0	0	0	19	31	1	0	0	4	1	1	8	92188	12849	4	14	0	3	1	0	999
1650	1074	0	2015	0	0	0	0	0	0	0	20	24	1	1	0	2	0	1	8	98750	12861	4	14	0	3	1	0	999
1624	409	0	2014	0	0	0	0	0	0	0	18	31	1	1	0	1	1	1	8	102578	14082	4	14	0	3	1	0	999
1586	428	0	2014	0	0	0	0	0	0	0	16	31	1	1	0	1	0	1	8	128136	15720	4	14	0	3	1	0	999
1626	1445	0	2016	0	0	0	0	0	0	0	18	1	1	1	0	1	1	1	9	122315	16017	4	14	0	3	1	0	999
1675	1031	0	2015	0	0	0	0	0	0	0	25	1	1	1	0	3	1	1	9	84583	17440	4	14	0	3	1	0	999
1604	990	0	2015	0	1	2	0	1	1	0	17	9	2	0	0	1	1	1	16	90809	19290	4	14	0	3	1	0	999
1629	646	0	2014	0	0	0	0	0	0	0	18	18	1	1	0	3	1	1	19	97861	33463	4	14	0	3	1	0	999
1644	1240	0	2016	0	0	0	0	0	0	0	19	11	1	0	0	1	1	1	16	111993	34353	4	14	0	3	1	0	999
1568	246	0	2013	0	0	0	0	0	0	0	25	14	4	1	0	2	0	1	19	26609	1950	1	15	0	3	1	0	999
1553	811	0	2015	0	0	0	0	0	0	0	24	27	1	0	0	2	0	1	5	12015	2880	1	15	0	3	1	0	999
1539	290	0	2013	0	0	0	0	0	0	0	20	3	1	0	0	2	0	1	19	17939	3010	1	15	0	3	1	0	999
1526	1189	0	2016	0	0	0	0	0	0	0	20	14	1	0	0	2	0	1	19	15899	3155	1	15	0	3	1	0	999
1569	1186	0	2016	0	0	0	0	0	0	0	25	14	1	0	0	2	0	1	19	14375	3483	1	15	0	3	1	0	999
1528	1444	0	2016	0	0	0	0	0	0	0	19	14	1	0	0	2	0	1	19	26814	3954	1	15	0	3	1	0	999
1493	1399	0	2016	0	0	0	0	0	0	0	17	14	2	0	0	2	0	1	19	26814	3954	1	15	0	3	1	0	999
1541	281	0	2013	0	0	0	0	0	0	0	21	3	4	1	0	2	0	1	19	23654	4335	1	15	0	3	1	0	999
1485	1214	0	2016	0	0	0	0	0	0	0	16	16	2	1	0	2	0	1	9	20549	5717	1	15	0	3	1	0	999
1530	309	0	2013	0	0	0	0	0	0	0	20	3	1	0	0	2	0	1	19	21645	5790	1	15	0	3	1	0	999
1511	944	0	2015	0	0	0	0	0	0	0	18	14	1	1	0	2	0	1	19	14659	5944	1	15	0	3	1	0	999
1546	555	0	2014	0	0	0	0	0	0	0	21	14	1	0	0	2	0	1	19	21250	6999	1	15	0	3	1	0	999
1571	945	0	2015	0	1	2	1	1	1	1	25	14	4	1	0	2	0	1	19	24965	7260	1	15	0	3	1	0	999
4169	1001	0	2015	1	0	1	0	0	0	0	22	16	1	0	0	2	0	1	9	27964	7398	1	15	0	3	1	0	999
1559	1379	0	2016	0	0	0	0	0	0	0	24	21	1	1	0	2	1	1	16	31159	7461	1	15	0	3	1	0	999
1514	611	0	2014	0	0	0	0	0	0	0	18	14	1	0	0	4	0	1	19	30075	7990	1	15	0	3	1	0	999
185	685	0	2014	0	0	0	0	1	1	0	26	14	2	1	1	2	0	1	19	31276	8839	1	15	0	3	1	0	999
174	1002	0	2015	0	0	0	0	0	0	0	16	18	1	0	1	4	0	1	19	31000	10509	1	15	0	3	1	0	999
1576	248	0	2013	0	0	0	0	1	1	0	25	14	1	0	0	2	0	1	19	19495	14209	1	15	0	3	1	0	999
1505	1168	0	2016	0	0	0	0	0	0	0	18	26	4	0	0	2	0	1	19	33324	2210	2	15	0	3	1	0	999
1507	577	0	2014	0	0	0	0	0	0	0	18	4	1	0	0	1	1	999	3	51759	3674	2	15	0	3	1	0	999
1527	483	0	2014	0	0	0	0	0	0	0	19	26	1	1	0	4	0	0	19	32895	3723	2	15	0	3	1	0	999
1529	750	0	2015	0	0	0	0	0	0	0	19	8	1	1	0	3	0	1	9	35238	4264	2	15	0	3	1	0	999
176	808	0	2015	0	1	2	0	0	1	0	17	32	2	1	1	1	0	1	8	47518	4843	2	15	0	3	1	0	999
1486	965	0	2015	0	1	2	0	0	1	0	16	22	1	1	0	1	0	1	16	39394	5954	2	15	0	3	1	0	999
1531	1157	0	2016	0	0	0	0	0	0	0	19	9	2	0	0	2	0	1	19	51806	6370	2	15	0	3	1	0	999
1487	1064	0	2015	0	0	0	0	0	0	0	16	3	4	1	0	2	0	1	19	40143	6650	2	15	0	3	1	0	999
1512	344	0	2013	0	0	0	0	0	0	0	18	3	1	1	0	2	1	1	9	51228	6954	2	15	0	3	1	0	999
1579	349	0	2013	0	0	0	0	0	0	0	26	14	4	0	0	2	0	1	19	38398	7047	2	15	0	3	1	0	999
1558	843	0	2015	0	1	2	0	1	1	0	24	26	1	0	0	3	0	1	19	40547	7418	2	15	0	3	1	0	999
1534	1228	0	2016	0	0	0	0	0	0	0	19	30	1	1	0	3	1	1	9	50430	7937	2	15	0	3	1	0	999
173	1366	0	2016	0	0	0	0	0	0	0	16	21	1	0	1	4	0	1	16	46708	8514	2	15	0	3	1	0	999
1535	1213	0	2016	0	0	0	0	0	0	0	19	26	2	0	0	3	0	1	19	33887	9782	2	15	0	3	1	0	999
184	1144	0	2016	0	0	0	0	0	0	0	25	14	1	0	1	2	0	1	19	51646	10770	2	15	0	3	1	0	999
1501	267	0	2013	0	1	2	0	0	1	0	17	30	1	0	0	1	1	1	9	36543	12028	2	15	0	3	1	0	999
1582	517	0	2014	0	0	0	0	0	0	0	27	14	1	0	0	2	0	1	19	42350	12653	2	15	0	3	1	0	999
3739	1283	0	2016	1	0	1	0	0	0	0	22	14	4	0	1	4	0	1	19	39115	13856	2	15	0	3	1	0	999
1544	926	0	2015	0	0	0	0	1	1	0	20	18	1	1	0	1	999	1	19	47083	16973	2	15	0	3	1	0	999
3738	619	0	2014	1	0	1	0	0	0	0	19	31	1	1	1	4	0	0	8	53039	5259	3	15	0	3	1	0	999
1555	965	0	2015	0	0	0	0	0	0	0	24	14	1	1	0	2	0	1	19	54660	6237	3	15	0	3	1	0	999
1497	905	0	2015	0	0	0	0	0	0	0	17	5	1	1	0	1	1	1	9	55938	6940	3	15	0	3	1	0	999
1488	665	0	2014	0	0	0	0	0	0	0	16	14	1	1	0	2	0	1	19	53125	7170	3	15	0	3	1	0	999
4167	561	0	2014	1	0	1	0	0	0	0	20	16	1	1	0	1	1	1	9	61250	7390	3	15	0	3	1	0	999
4170	1394	0	2016	1	0	1	1	0	1	0	24	21	1	0	0	2	0	1	16	60283	7400	3	15	0	3	1	0	999
1572	717	0	2014	0	0	0	0	0	0	0	25	16	1	1	0	4	1	1	9	68594	7776	3	15	0	3	1	0	999
1573	714	0	2014	0	0	0	0	0	0	0	25	8	2	0	0	3	0	0	9	55143	8035	3	15	0	3	1	0	999
178	1231	0	2016	0	0	0	0	0	0	0	18	15	1	0	1	4	1	1	8	69801	9932	3	15	0	3	1	0	999
1552	849	0	2015	0	1	2	0	1	1	0	23	19	1	1	0	1	0	1	4	66736	10058	3	15	0	3	1	0	999
1518	1182	0	2016	0	0	0	0	0	0	0	18	10	1	1	0	1	1	1	11	72071	10932	3	15	0	3	1	0	999
1580	1379	0	2016	0	0	0	0	0	0	0	25	25	1	0	0	1	1	1	19	65560	11917	3	15	0	3	1	0	999
181	757	0	2015	0	1	2	0	0	1	0	20	15	1	1	1	1	999	1	8	63917	12620	3	15	0	3	1	0	999
1563	1024	0	2015	0	0	0	0	0	0	0	24	8	1	0	0	1	1	1	9	53523	13022	3	15	0	3	1	0	999
1564	1274	0	2016	0	0	0	0	0	0	0	24	8	1	0	0	1	0	1	9	68333	13386	3	15	0	3	1	0	999
1566	514	0	2014	0	0	0	0	0	0	0	24	16	2	1	0	1	0	1	9	66325	14593	3	15	0	3	1	0	999
1520	706	0	2014	0	0	0	0	0	0	0	18	11	1	1	0	3	0	0	16	67054	14919	3	15	0	3	1	0	999
1523	561	0	2014	0	0	0	0	0	0	0	18	7	1	1	0	4	1	1	8	59497	17104	3	15	0	3	1	0	999
1556	1389	0	2016	0	0	0	0	0	0	0	24	10	1	1	0	1	1	1	5	87697	7286	4	15	0	3	1	0	999
1557	456	0	2014	0	0	0	1	0	1	0	24	12	1	0	0	1	1	1	3	131029	7390	4	15	0	3	1	0	999
1489	1431	0	2016	0	1	2	0	0	1	0	16	13	1	1	0	1	0	1	3	84083	7989	4	15	0	3	1	0	999
1515	939	0	2015	0	0	0	0	0	0	0	18	23	1	1	0	1	1	1	16	95125	8861	4	15	0	3	1	0	999
1574	863	0	2015	0	0	0	0	0	0	0	25	9	1	0	0	1	1	1	16	77560	8886	4	15	0	3	1	0	999
1516	426	0	2014	0	0	0	0	0	0	0	18	12	1	0	0	4	1	1	16	106458	10279	4	15	0	3	1	0	999
1543	296	0	2013	0	0	0	0	0	0	0	20	25	1	0	0	1	1	1	16	85185	10771	4	15	0	3	1	0	999
1517	1386	0	2016	0	0	0	0	0	0	0	18	10	1	0	0	4	1	1	5	84250	10886	4	15	0	3	1	0	999
1537	479	0	2014	0	0	0	0	0	0	0	19	11	1	1	0	1	0	1	16	88090	11028	4	15	0	3	1	0	999
1519	969	0	2015	0	0	0	0	0	0	0	18	12	1	1	0	4	0	1	3	131007	11911	4	15	0	3	1	0	999
1575	1399	0	2016	0	0	0	0	0	0	0	25	12	1	0	0	1	1	1	3	94000	13591	4	15	0	3	1	0	999
1502	1016	0	2015	0	1	2	0	0	1	0	18	13	1	0	0	1	0	1	3	142531	13611	4	15	0	3	1	0	999
1565	1429	0	2016	0	0	0	0	0	0	0	24	23	1	0	0	1	0	0	9	175750	13864	4	15	0	3	1	0	999
1503	1445	0	2016	0	0	0	0	0	0	0	17	25	1	1	0	1	1	1	16	111042	14932	4	15	0	3	1	0	999
1521	673	0	2014	0	0	0	0	0	0	0	18	23	1	1	0	1	1	0	16	97105	15612	4	15	0	3	1	0	999
1522	1106	0	2016	0	0	0	0	0	0	0	18	23	2	0	0	4	999	1	8	133594	15908	4	15	0	3	1	0	999
1577	646	0	2014	0	0	0	0	0	0	0	25	23	1	0	0	1	1	1	9	116176	17508	4	15	0	3	1	0	999
1547	1014	0	2015	0	0	0	0	0	0	0	21	31	1	1	0	4	0	0	8	146944	18459	4	15	0	3	1	0	999
1567	309	0	2013	0	0	0	0	0	0	0	24	25	1	1	0	2	1	1	9	76442	19964	4	15	0	3	1	0	999
1545	679	0	2014	0	1	2	0	0	1	0	20	21	1	0	0	4	0	1	16	136042	23218	4	15	0	3	1	0	999
179	896	0	2015	0	0	0	0	0	0	0	18	22	1	1	1	4	0	0	8	94844	31343	4	15	0	3	1	0	999
1504	783	0	2015	0	0	0	0	0	0	0	17	31	1	0	0	2	1	1	8	94844	31343	4	15	0	3	1	0	999
1430	830	0	2015	0	0	0	0	0	0	0	20	26	1	1	0	2	0	1	19	31149	1516	1	16	0	3	1	0	999
162	1226	0	2016	0	0	0	0	0	0	0	17	3	1	1	1	4	0	1	19	19613	2378	1	16	0	3	1	0	999
1376	295	0	2013	0	0	0	0	0	0	0	19	30	2	0	0	2	0	1	9	21671	2825	1	16	0	3	1	0	999
1417	1128	0	2016	0	0	0	0	0	0	0	19	14	1	0	0	2	0	1	19	18408	2838	1	16	0	3	1	0	999
1418	241	0	2013	0	1	2	1	0	1	0	21	26	1	0	0	4	0	1	19	14121	2920	1	16	0	3	1	0	999
171	832	0	2015	0	0	0	0	0	0	0	26	10	1	0	1	4	1	1	5	32525	3339	1	16	0	3	1	0	999
1474	673	0	2014	0	1	2	0	0	1	0	24	14	1	1	0	3	0	1	9	27430	3778	1	16	0	3	1	0	999
1434	1437	0	2016	0	0	0	0	0	0	0	20	14	1	0	0	2	0	1	19	27256	3909	1	16	0	3	1	0	999
1442	620	0	2014	0	0	0	0	0	0	0	22	14	1	1	0	2	0	1	19	30601	3939	1	16	0	3	1	0	999
1389	602	0	2014	0	0	0	0	0	0	0	18	26	4	1	0	2	0	1	19	25517	4088	1	16	0	3	1	0	999
1475	637	0	2014	0	0	0	0	0	0	0	25	14	2	0	0	2	0	1	19	24640	4170	1	16	0	3	1	0	999
1390	744	0	2015	0	0	0	0	0	0	0	18	14	1	1	0	2	0	1	19	14328	4217	1	16	0	3	1	0	999
1452	1080	0	2015	0	0	0	0	0	0	0	24	6	2	1	0	2	0	1	19	14328	4217	1	16	0	3	1	0	999
1435	966	0	2015	0	1	2	0	1	1	0	20	14	1	1	0	2	0	1	19	30019	4269	1	16	0	3	1	0	999
169	918	0	2015	0	1	2	0	0	1	0	19	22	1	0	1	1	0	0	8	28547	4724	1	16	0	3	1	0	999
1393	926	0	2015	0	0	0	0	0	0	0	18	23	1	0	0	1	0	1	8	28547	4724	1	16	0	3	1	0	999
1380	288	0	2013	0	1	2	1	0	1	0	17	14	1	1	0	2	1	1	5	31535	4799	1	16	0	3	1	0	999
1453	1227	0	2016	0	0	0	0	0	0	0	24	14	1	0	0	2	0	1	19	20861	4857	1	16	0	3	1	0	999
1420	321	0	2013	0	0	0	0	0	0	0	19	14	1	0	0	2	0	1	19	26989	5007	1	16	0	3	1	0	999
1454	1009	0	2015	0	0	0	0	0	0	0	24	14	2	0	0	2	0	1	19	19606	5071	1	16	0	3	1	0	999
1369	1175	0	2016	0	0	0	0	1	1	0	16	14	1	0	0	2	0	1	19	16560	5316	1	16	0	3	1	0	999
1395	604	0	2014	0	1	2	0	1	1	0	18	14	1	1	0	2	0	1	19	32119	5372	1	16	0	3	1	0	999
4161	734	0	2015	1	0	1	0	0	1	0	17	14	2	1	0	2	0	1	19	19152	5467	1	16	0	3	1	0	999
1456	1260	0	2016	0	0	0	0	0	0	0	23	14	4	1	0	2	0	1	19	29350	5533	1	16	0	3	1	0	999
1481	473	0	2014	0	0	0	0	0	0	0	26	14	1	1	0	2	0	1	19	27868	5605	1	16	0	3	1	0	999
1422	930	0	2015	0	0	0	0	0	0	0	19	14	2	0	0	2	0	1	9	28803	6390	1	16	0	3	1	0	999
1397	489	0	2014	0	0	0	0	0	0	0	18	26	2	1	0	2	0	1	19	25588	6664	1	16	0	3	1	0	999
1448	521	0	2014	0	1	2	0	1	1	0	23	14	1	0	0	2	0	1	19	23909	7989	1	16	0	3	1	0	999
1462	1140	0	2016	0	0	0	0	0	0	0	24	31	1	1	0	1	0	1	8	32069	9229	1	16	0	3	1	0	999
1444	314	0	2013	0	0	0	0	0	0	0	22	14	1	0	0	2	0	1	19	30194	9322	1	16	0	3	1	0	999
167	561	0	2014	0	0	0	0	0	0	0	18	7	1	1	1	2	0	1	8	26125	10340	1	16	0	3	1	0	999
1375	304	0	2013	0	1	2	0	0	1	0	17	3	1	0	0	3	0	1	19	34375	2058	2	16	0	3	1	0	999
1449	1241	0	2016	0	0	0	0	0	0	0	24	26	1	0	0	3	1	0	19	33324	2210	2	16	0	3	1	0	999
1377	521	0	2014	0	0	0	0	0	0	0	18	14	1	1	0	2	1	1	19	34153	3481	2	16	0	3	1	0	999
1368	1099	0	2016	0	0	0	0	0	0	0	16	8	1	0	0	2	0	1	9	35978	4148	2	16	0	3	1	0	999
1455	581	0	2014	0	0	0	0	0	0	0	24	11	1	0	0	1	1	1	9	40956	5351	2	16	0	3	1	0	999
1458	1437	0	2016	0	0	0	0	0	0	0	24	13	1	1	0	1	0	1	3	51505	6165	2	16	0	3	1	0	999
1398	1099	0	2016	0	0	0	0	0	0	0	18	26	1	1	0	2	0	1	19	42903	6775	2	16	0	3	1	0	999
163	1382	0	2016	0	0	0	0	0	0	0	17	26	1	1	1	4	0	1	19	43894	7150	2	16	0	3	1	0	999
1372	1157	0	2016	0	1	2	0	0	1	0	16	7	1	0	0	4	0	1	8	34420	7912	2	16	0	3	1	0	999
1443	1444	0	2016	0	0	0	0	0	0	0	23	14	1	1	0	2	1	1	9	43385	8419	2	16	0	3	1	0	999
1403	933	0	2015	0	0	0	0	0	0	0	18	6	2	1	0	2	0	1	19	39422	8945	2	16	0	3	1	0	999
1385	883	0	2015	0	0	0	1	0	1	0	18	28	1	1	0	2	1	1	1	40088	11052	2	16	0	3	1	0	999
1467	442	0	2014	0	0	0	0	0	0	0	24	14	1	0	0	2	0	1	19	34221	11234	2	16	0	3	1	0	999
1407	1021	0	2015	0	0	0	0	0	0	0	18	9	1	1	0	1	1	1	19	44750	11403	2	16	0	3	1	0	999
1439	1315	0	2016	0	0	0	0	0	0	0	19	3	4	1	0	2	0	1	9	51389	13845	2	16	0	3	1	0	999
1472	281	0	2013	0	0	0	0	0	0	0	24	14	1	0	0	1	1	1	19	35703	15100	2	16	0	3	1	0	999
1431	252	0	2013	0	0	0	0	0	0	0	20	14	1	0	0	4	1	1	11	63338	3181	3	16	0	3	1	0	999
1450	1221	0	2016	0	0	0	0	0	0	0	24	4	2	1	0	1	999	1	3	74063	3856	3	16	0	3	1	0	999
1451	1316	0	2016	0	0	0	0	0	0	0	24	19	1	1	0	1	0	0	4	69203	4158	3	16	0	3	1	0	999
4165	856	0	2015	1	0	1	0	0	0	0	24	13	1	0	0	1	1	1	16	62083	4213	3	16	0	3	1	0	999
1391	1287	0	2016	0	0	0	0	0	0	0	18	32	1	0	0	1	1	1	8	57042	4467	3	16	0	3	1	0	999
161	1049	0	2015	0	0	0	0	0	0	0	16	32	1	1	1	1	1	0	8	65688	6153	3	16	0	3	1	0	999
1370	1289	0	2016	0	0	0	0	0	0	0	16	27	1	1	0	2	1	0	4	71125	7200	3	16	0	3	1	0	999
164	1092	0	2015	0	0	0	0	0	0	0	20	23	1	1	1	4	1	1	8	67746	7855	3	16	0	3	1	0	999
1459	811	0	2015	0	0	0	0	0	0	0	24	8	1	1	0	2	1	1	9	61192	7950	3	16	0	3	1	0	999
1382	496	0	2014	0	0	0	0	0	0	0	17	19	1	0	0	1	0	1	4	67165	8157	3	16	0	3	1	0	999
1401	1100	0	2016	0	0	0	0	0	0	0	18	28	1	1	0	1	1	1	1	68333	8667	3	16	0	3	1	0	999
1402	1140	0	2016	0	0	0	0	0	0	0	18	13	1	1	0	2	0	1	16	70550	8769	3	16	0	3	1	0	999
1463	1081	0	2015	0	0	0	0	0	0	0	24	10	1	0	0	3	0	1	5	58893	10215	3	16	0	3	1	0	999
1464	262	0	2013	0	0	0	0	0	0	0	24	25	1	0	0	4	1	1	16	69896	10636	3	16	0	3	1	0	999
1383	1121	0	2016	0	0	0	0	0	0	0	18	12	1	0	0	3	0	0	16	58000	10797	3	16	0	3	1	0	999
1466	1350	0	2016	0	0	0	0	0	0	0	24	13	1	0	0	4	0	0	16	64432	11167	3	16	0	3	1	0	999
1408	1352	0	2016	0	0	0	0	0	0	0	18	8	1	1	0	4	1	1	9	55156	11683	3	16	0	3	1	0	999
1470	792	0	2015	0	0	0	0	0	0	0	23	28	2	0	0	3	1	1	1	61201	14144	3	16	0	3	1	0	999
1411	259	0	2013	0	0	0	0	0	0	0	18	14	1	1	0	2	0	1	19	53864	14806	3	16	0	3	1	0	999
1387	595	0	2014	0	0	0	0	0	0	0	18	19	1	1	0	1	0	1	4	53500	15514	3	16	0	3	1	0	999
1412	784	0	2015	0	0	0	0	0	0	0	18	7	2	1	0	4	0	1	8	70500	15615	3	16	0	3	1	0	999
168	1408	0	2016	0	0	0	0	0	0	0	18	15	2	0	1	1	0	0	8	68958	17996	3	16	0	3	1	0	999
1415	1072	0	2015	0	0	0	0	0	0	0	18	30	1	0	0	4	1	1	9	61842	19687	3	16	0	3	1	0	999
1396	485	0	2014	0	0	0	0	0	0	0	18	11	1	0	0	1	1	1	9	108740	5684	4	16	0	3	1	0	999
165	1050	0	2015	0	0	0	0	0	0	0	18	22	1	1	1	4	0	1	8	82432	8251	4	16	0	3	1	0	999
1405	681	0	2014	0	0	0	0	0	0	0	18	7	1	0	0	1	0	1	8	112974	10064	4	16	0	3	1	0	999
1465	560	0	2014	0	0	0	0	0	0	0	24	23	2	1	0	1	1	1	16	91900	10822	4	16	0	3	1	0	999
1426	1057	0	2015	0	0	0	0	0	0	0	19	8	2	1	0	1	0	1	9	95901	11241	4	16	0	3	1	0	999
1468	807	0	2015	0	0	0	0	0	0	0	24	14	2	1	0	2	0	1	19	104549	11514	4	16	0	3	1	0	999
1438	902	0	2015	0	1	2	0	0	1	0	20	22	1	1	0	1	1	1	8	86081	12050	4	16	0	3	1	0	999
1386	561	0	2014	0	0	0	0	0	0	0	18	23	1	0	0	1	1	1	8	84091	12954	4	16	0	3	1	0	999
1445	981	0	2015	0	0	0	0	0	0	0	22	4	2	0	0	1	1	1	3	79397	13205	4	16	0	3	1	0	999
1469	743	0	2015	0	0	0	0	0	0	0	24	23	1	0	0	1	1	1	8	104444	13862	4	16	0	3	1	0	999
1440	1025	0	2015	0	0	0	0	0	0	0	20	19	1	1	0	1	1	1	4	112196	14040	4	16	0	3	1	0	999
1471	458	0	2014	0	0	0	0	0	0	0	24	22	1	1	0	1	1	1	8	89159	15064	4	16	0	3	1	0	999
1413	1388	0	2016	0	0	0	0	0	0	0	18	7	1	0	0	1	1	1	8	84583	16094	4	16	0	3	1	0	999
1414	1127	0	2016	0	0	0	0	0	0	0	18	6	1	0	0	1	1	1	16	109531	17862	4	16	0	3	1	0	999
1429	1445	0	2016	0	0	0	0	0	0	0	19	31	1	1	0	3	1	1	8	102791	18603	4	16	0	3	1	0	999
1473	1115	0	2016	0	0	0	0	0	0	0	24	8	1	0	0	1	0	1	9	96719	20383	4	16	0	3	1	0	999
1416	947	0	2015	0	0	0	0	0	0	0	18	23	1	0	0	3	1	1	8	94844	31343	4	16	0	3	1	0	999
1337	525	0	2014	0	0	0	0	1	1	0	23	14	1	1	0	2	0	0	19	12241	3241	1	17	0	3	1	0	999
1259	839	0	2015	0	0	0	0	0	0	0	17	14	1	1	0	2	0	1	19	25662	3559	1	17	0	3	1	0	999
1305	923	0	2015	0	0	0	0	0	0	0	19	6	2	1	0	2	0	1	19	25819	4041	1	17	0	3	1	0	999
1260	1253	0	2016	0	0	0	0	0	0	0	17	14	1	1	0	2	0	1	19	21589	4138	1	17	0	3	1	0	999
1343	300	0	2013	0	0	0	0	0	0	0	23	3	1	1	0	2	0	1	19	23654	4335	1	17	0	3	1	0	999
1306	786	0	2015	0	0	0	0	0	0	0	19	14	1	0	0	2	0	1	19	20268	4448	1	17	0	3	1	0	999
1344	1210	0	2016	0	0	0	0	0	0	0	24	6	2	0	0	2	1	1	19	31299	4821	1	17	0	3	1	0	999
1261	1261	0	2016	0	0	0	0	0	0	0	17	8	2	1	0	2	0	1	9	29366	5016	1	17	0	3	1	0	999
1360	1345	0	2016	0	0	0	0	0	0	0	26	19	2	0	0	4	0	1	5	19341	5105	1	17	0	3	1	0	999
1248	255	0	2013	0	0	0	0	0	0	0	16	14	1	1	0	2	0	1	19	30917	5288	1	17	0	3	1	0	999
1250	393	0	2014	0	0	0	0	0	0	0	16	26	2	0	0	2	0	1	19	25588	6664	1	17	0	3	1	0	999
1266	1147	0	2016	0	0	0	0	0	0	0	17	19	1	0	0	2	0	1	4	29688	6786	1	17	0	3	1	0	999
1347	1134	0	2016	0	1	2	0	0	1	0	24	14	2	0	0	2	0	1	19	20230	7234	1	17	0	3	1	0	999
1324	1049	0	2015	0	0	0	0	0	0	0	19	26	1	1	0	2	0	1	19	24965	7260	1	17	0	3	1	0	999
158	902	0	2015	0	0	0	0	0	0	0	26	14	1	0	1	2	0	1	19	27879	7780	1	17	0	3	1	0	999
1366	504	0	2014	0	0	0	0	0	0	0	27	14	1	0	0	4	0	1	19	20357	7943	1	17	0	3	1	0	999
1273	240	0	2013	0	0	0	0	0	0	0	17	26	1	0	0	2	0	1	19	21442	10390	1	17	0	3	1	0	999
1333	980	0	2015	0	0	0	0	0	0	0	21	14	4	0	0	2	0	1	19	21250	13928	1	17	0	3	1	0	999
1258	1108	0	2016	0	0	0	0	0	0	0	19	8	1	1	0	2	0	1	9	36485	2161	2	17	0	3	1	0	999
1279	974	0	2015	0	0	0	0	0	0	0	19	1	1	1	0	2	0	1	9	42129	4732	2	17	0	3	1	0	999
1281	1260	0	2016	0	0	0	0	0	0	0	18	6	1	1	0	3	1	1	16	37572	4979	2	17	0	3	1	0	999
1346	916	0	2015	0	0	0	0	0	0	0	24	6	1	0	0	2	0	1	19	42083	5303	2	17	0	3	1	0	999
1321	583	0	2014	0	0	0	0	0	0	0	20	14	1	1	0	2	0	1	9	37463	5707	2	17	0	3	1	0	999
1362	738	0	2015	0	0	0	0	0	0	0	26	24	1	1	0	2	0	1	16	39394	5954	2	17	0	3	1	0	999
1307	520	0	2014	0	0	0	0	0	0	0	19	8	1	1	0	4	0	1	9	32759	6160	2	17	0	3	1	0	999
1285	251	0	2013	0	0	0	0	0	0	0	18	3	1	1	0	2	0	1	9	37614	6300	2	17	0	3	1	0	999
1287	350	0	2013	0	0	0	0	0	0	0	18	14	1	0	0	2	0	1	19	46342	6516	2	17	0	3	1	0	999
1323	960	0	2015	0	0	0	0	0	0	0	20	1	1	0	0	1	0	1	9	38049	6762	2	17	0	3	1	0	999
1251	1128	0	2016	0	0	0	0	0	0	0	16	26	1	0	0	3	1	1	19	42903	6775	2	17	0	3	1	0	999
1335	563	0	2014	0	0	0	0	0	0	0	22	14	1	1	0	2	0	1	19	32972	7461	2	17	0	3	1	0	999
1267	1392	0	2016	0	0	0	0	0	0	0	17	6	1	0	0	2	1	1	19	43750	7614	2	17	0	3	1	0	999
1309	993	0	2015	0	0	0	0	0	0	0	19	26	1	0	0	1	0	0	19	34234	7948	2	17	0	3	1	0	999
1349	660	0	2014	0	0	0	0	0	0	0	24	8	1	1	0	2	0	1	9	47917	8821	2	17	0	3	1	0	999
1350	804	0	2015	0	0	0	0	0	0	0	24	8	1	0	0	2	0	1	9	49201	8877	2	17	0	3	1	0	999
4157	1284	0	2016	1	0	1	0	0	0	0	23	14	4	0	0	2	0	1	19	34495	9117	2	17	0	3	1	0	999
1351	574	0	2014	0	0	0	0	0	0	0	24	14	2	1	0	2	0	1	19	34702	10006	2	17	0	3	1	0	999
1291	1015	0	2015	0	0	0	0	0	0	0	18	11	1	1	0	1	1	1	9	51813	10502	2	17	0	3	1	0	999
147	751	0	2015	0	1	2	0	0	1	0	18	22	1	0	1	4	0	0	8	41750	11490	2	17	0	3	1	0	999
152	1288	0	2016	0	0	0	0	0	0	0	20	31	1	1	1	4	0	0	8	37083	14581	2	17	0	3	1	0	999
1300	1392	0	2016	0	1	2	0	0	1	0	18	14	2	1	0	2	1	1	19	36275	15863	2	17	0	3	1	0	999
1320	673	0	2014	0	0	0	0	0	0	0	19	16	1	0	0	2	0	1	9	37552	19553	2	17	0	3	1	0	999
1280	314	0	2013	0	1	2	0	0	1	0	18	26	1	0	0	4	0	1	19	58011	4814	3	17	0	3	1	0	999
157	373	0	2014	0	0	0	0	0	0	0	26	22	1	0	1	4	0	0	8	53039	5259	3	17	0	3	1	0	999
1247	595	0	2014	0	0	0	0	0	0	0	16	31	1	1	0	2	1	1	8	53039	5259	3	17	0	3	1	0	999
1286	1275	0	2016	0	0	0	0	0	0	0	18	2	2	0	0	1	1	1	6	71992	6448	3	17	0	3	1	0	999
1308	503	0	2014	0	0	0	0	0	0	0	19	32	1	1	0	1	0	1	8	65486	6912	3	17	0	3	1	0	999
144	1267	0	2016	0	0	0	0	0	0	0	18	7	1	1	1	1	1	1	8	62000	7145	3	17	0	3	1	0	999
1310	611	0	2014	0	1	2	1	0	1	0	20	26	4	1	0	4	1	1	19	55259	8164	3	17	0	3	1	0	999
145	1049	0	2015	0	0	0	0	0	0	0	18	22	1	1	1	4	0	0	8	53194	8290	3	17	0	3	1	0	999
146	875	0	2015	0	0	0	0	0	0	0	18	12	2	1	1	4	0	0	16	60685	8521	3	17	0	3	1	0	999
1336	386	0	2014	0	0	0	0	0	0	0	22	30	1	0	0	4	0	1	9	68171	8522	3	17	0	3	1	0	999
1289	1256	0	2016	0	0	0	0	0	0	0	18	27	1	0	0	2	0	1	4	74137	8841	3	17	0	3	1	0	999
1271	1184	0	2016	0	1	2	0	0	1	0	17	30	1	0	0	1	0	1	9	75164	9283	3	17	0	3	1	0	999
1254	876	0	2015	0	0	0	0	0	0	0	17	18	1	1	0	3	1	1	19	69737	9467	3	17	0	3	1	0	999
1357	547	0	2014	0	0	0	0	0	0	0	25	9	1	1	0	1	1	1	19	60671	9493	3	17	0	3	1	0	999
1363	1253	0	2016	0	0	0	0	0	0	0	26	8	1	0	0	2	0	1	9	68269	10131	3	17	0	3	1	0	999
1330	514	0	2014	0	0	0	0	0	0	0	21	7	2	0	0	4	0	1	8	58750	10177	3	17	0	3	1	0	999
1353	1429	0	2016	0	1	2	0	0	1	0	24	15	1	0	0	1	0	1	8	71696	10368	3	17	0	3	1	0	999
1358	1273	0	2016	0	0	0	0	0	0	0	25	9	2	0	0	3	1	1	16	62098	10559	3	17	0	3	1	0	999
1256	498	0	2014	0	0	0	0	0	0	0	16	10	1	1	0	1	1	1	11	59223	10891	3	17	0	3	1	0	999
1332	751	0	2015	0	0	0	0	0	0	0	21	6	2	1	0	1	1	1	16	70043	11356	3	17	0	3	1	0	999
1317	919	0	2015	0	0	0	0	0	0	0	19	6	1	1	0	1	1	999	19	53750	12047	3	17	0	3	1	0	999
1354	780	0	2015	0	0	0	0	0	0	0	24	19	1	0	0	4	0	1	4	70750	12584	3	17	0	3	1	0	999
1318	492	0	2014	0	0	0	0	0	0	0	19	31	1	1	0	2	1	1	8	70236	13352	3	17	0	3	1	0	999
150	868	0	2015	0	0	0	0	0	0	0	19	31	1	1	1	4	0	1	8	64375	14390	3	17	0	3	1	0	999
1334	617	0	2014	0	1	2	0	0	1	0	21	22	1	1	0	4	0	0	8	67292	16003	3	17	0	3	1	0	999
4156	1128	0	2016	1	0	1	0	0	0	0	17	31	1	1	0	4	1	1	8	103667	6612	4	17	0	3	1	0	999
1348	1393	0	2016	0	0	0	0	0	0	0	24	13	1	0	0	1	0	1	3	84083	7989	4	17	0	3	1	0	999
1339	849	0	2015	0	0	0	0	0	0	0	23	19	1	0	0	1	1	1	4	101528	8250	4	17	0	3	1	0	999
143	1232	0	2016	0	0	0	0	0	0	0	17	30	1	1	1	1	0	1	9	96330	8564	4	17	0	3	1	0	999
1270	1301	0	2016	0	0	0	0	0	0	0	18	5	1	1	0	1	1	1	8	113507	9188	4	17	0	3	1	0	999
1331	786	0	2015	0	0	0	0	0	0	0	21	19	1	0	0	1	0	1	14	79122	10229	4	17	0	3	1	0	999
1314	310	0	2013	0	0	0	0	0	0	0	19	25	1	0	0	2	0	1	16	87500	10369	4	17	0	3	1	0	999
1274	561	0	2014	0	0	0	0	0	0	0	18	15	1	1	0	1	1	1	8	111500	11081	4	17	0	3	1	0	999
1293	1337	0	2016	0	0	0	0	0	0	0	18	19	2	0	0	1	0	1	4	112083	11498	4	17	0	3	1	0	999
1340	909	0	2015	0	0	0	0	0	0	0	23	7	1	1	0	4	0	0	8	86081	12050	4	17	0	3	1	0	999
1294	1021	0	2015	0	0	0	0	0	0	0	18	7	1	1	0	4	1	1	8	93125	12130	4	17	0	3	1	0	999
1341	598	0	2014	0	0	0	0	0	0	0	23	23	1	1	0	3	1	1	8	84091	12954	4	17	0	3	1	0	999
1296	1185	0	2016	0	0	0	0	0	0	0	18	13	2	1	0	1	1	1	16	98063	14312	4	17	0	3	1	0	999
1298	1123	0	2016	0	0	0	0	0	0	0	18	4	2	0	0	4	0	1	3	87125	14769	4	17	0	3	1	0	999
1276	878	0	2015	0	1	2	0	0	1	0	18	21	1	0	0	1	1	1	16	98869	15140	4	17	0	3	1	0	999
151	980	0	2015	0	0	0	0	0	0	0	19	6	1	0	1	4	0	1	19	77500	16095	4	17	0	3	1	0	999
1301	773	0	2015	0	0	0	0	0	0	0	18	23	1	1	0	3	1	1	8	84500	16611	4	17	0	3	1	0	999
1302	1225	0	2016	0	0	0	0	0	0	0	18	10	1	0	0	4	1	1	11	84389	16806	4	17	0	3	1	0	999
1303	1379	0	2016	0	0	0	0	0	0	0	18	1	1	1	0	3	0	0	9	83319	17162	4	17	0	3	1	0	999
155	1428	0	2016	0	0	0	0	0	0	0	22	15	1	0	1	1	0	0	8	104013	20900	4	17	0	3	1	0	999
1235	878	0	2015	0	0	0	0	0	0	0	25	7	2	1	0	2	0	1	8	31118	2693	1	18	0	3	1	0	999
1202	882	0	2015	0	0	0	0	0	0	0	20	14	1	0	0	2	0	1	19	16796	2894	1	18	0	3	1	0	999
1164	1084	0	2015	0	0	0	0	0	0	0	18	8	2	1	0	4	0	1	9	31001	3298	1	18	0	3	1	0	999
1190	791	0	2015	0	0	0	0	0	0	0	20	8	2	1	0	4	0	1	9	31001	3298	1	18	0	3	1	0	999
1165	700	0	2014	0	0	0	0	0	0	0	18	3	1	0	0	2	0	1	9	30245	3440	1	18	0	3	1	0	999
1207	450	0	2014	0	0	0	0	0	0	0	21	14	1	1	0	2	0	1	19	18780	3914	1	18	0	3	1	0	999
127	387	0	2014	0	0	0	0	0	0	0	17	31	2	1	1	4	0	0	8	32214	3925	1	18	0	3	1	0	999
1192	1043	0	2015	0	0	0	0	0	0	0	18	6	1	1	0	2	0	1	19	18147	4219	1	18	0	3	1	0	999
1219	1113	0	2016	0	0	0	0	0	0	0	24	25	1	1	0	2	0	1	19	31202	4228	1	18	0	3	1	0	999
1204	281	0	2013	0	0	0	0	0	0	0	21	3	4	0	0	2	0	1	19	23654	4335	1	18	0	3	1	0	999
3737	854	0	2015	1	0	1	0	0	0	0	23	14	1	0	1	2	1	1	19	28361	4679	1	18	0	3	1	0	999
4153	1443	0	2016	1	0	1	0	0	0	0	19	14	4	0	0	2	0	1	19	16560	5316	1	18	0	3	1	0	999
1193	770	0	2015	0	0	0	0	0	0	0	18	14	1	1	0	2	0	1	19	24818	5361	1	18	0	3	1	0	999
1168	469	0	2014	0	0	0	0	0	0	0	18	14	1	1	0	2	0	1	19	32478	5637	1	18	0	3	1	0	999
1196	1385	0	2016	0	0	0	0	0	0	0	19	3	1	1	0	2	1	1	19	32256	5647	1	18	0	3	1	0	999
1152	239	0	2013	0	1	2	0	0	1	0	17	3	1	0	0	2	0	1	19	22360	7064	1	18	0	3	1	0	999
1171	314	0	2013	0	0	0	0	0	0	0	18	26	1	1	0	2	0	1	19	24080	7142	1	18	0	3	1	0	999
1174	905	0	2015	0	0	0	0	0	0	0	18	14	1	0	0	2	0	1	19	24575	8002	1	18	0	3	1	0	999
1156	1102	0	2016	0	1	2	0	0	1	0	20	14	1	1	0	2	0	1	19	25369	8100	1	18	0	3	1	0	999
1175	1360	0	2016	0	1	2	0	0	1	0	18	3	4	1	0	2	0	1	19	28201	8161	1	18	0	3	1	0	999
1210	239	0	2013	0	1	2	0	1	1	0	21	3	1	0	0	2	0	1	19	23205	8448	1	18	0	3	1	0	999
1178	561	0	2014	0	0	0	0	0	0	0	18	14	2	0	0	2	0	1	19	31276	8839	1	18	0	3	1	0	999
1142	329	0	2013	0	0	0	0	0	0	0	17	30	1	1	0	2	0	1	9	30278	8946	1	18	0	3	1	0	999
140	1378	0	2016	0	0	0	0	0	0	0	25	26	1	0	1	4	0	0	19	28006	9196	1	18	0	3	1	0	999
133	1443	0	2016	0	0	0	0	0	0	0	23	32	1	1	1	4	0	1	8	32069	9229	1	18	0	3	1	0	999
1159	674	0	2014	0	1	2	0	0	1	0	17	26	1	0	0	4	1	1	19	26674	9891	1	18	0	3	1	0	999
1234	968	0	2015	0	0	0	0	0	0	0	25	26	1	1	0	3	0	1	19	36138	2575	2	18	0	3	1	0	999
1246	513	0	2014	0	0	0	0	0	0	0	29	26	1	1	0	2	0	1	19	38617	2980	2	18	0	3	1	0	999
1236	329	0	2013	0	0	0	0	0	0	0	25	26	1	0	0	1	0	1	19	34102	4003	2	18	0	3	1	0	999
134	846	0	2015	0	0	0	0	0	0	0	24	32	1	1	1	1	1	0	8	47518	4843	2	18	0	3	1	0	999
1197	261	0	2013	0	0	0	0	0	0	0	19	3	1	1	0	4	0	1	9	50000	6574	2	18	0	3	1	0	999
1245	267	0	2013	0	0	0	0	0	0	0	26	26	1	0	0	1	0	1	19	38237	6692	2	18	0	3	1	0	999
1150	1085	0	2015	0	0	0	0	0	0	0	17	6	1	1	0	2	0	1	19	52579	6714	2	18	0	3	1	0	999
131	989	0	2015	0	0	0	0	0	0	0	18	21	1	0	1	4	0	1	16	52198	7331	2	18	0	3	1	0	999
1154	576	0	2014	0	0	0	0	0	0	0	17	3	1	1	0	2	0	1	19	41706	7898	2	18	0	3	1	0	999
135	513	0	2014	0	0	0	0	0	0	0	24	22	1	1	1	4	0	0	8	34632	8861	2	18	0	3	1	0	999
1225	301	0	2013	0	0	0	0	0	0	0	24	14	2	0	0	2	0	1	9	35486	9213	2	18	0	3	1	0	999
1215	1281	0	2016	0	0	0	0	0	0	0	23	21	1	0	0	2	0	1	16	38408	9426	2	18	0	3	1	0	999
1161	1437	0	2016	0	0	0	0	0	0	0	17	26	4	1	0	4	0	0	19	38808	11481	2	18	0	3	1	0	999
1182	1224	0	2016	0	0	0	0	0	0	0	18	31	1	1	0	2	0	1	8	50172	12798	2	18	0	3	1	0	999
1211	1303	0	2016	0	0	0	0	0	0	0	21	6	1	1	0	1	1	999	19	34688	14406	2	18	0	3	1	0	999
1162	483	0	2014	0	0	0	0	0	0	0	17	21	1	0	0	2	0	1	16	42357	14601	2	18	0	3	1	0	999
1232	616	0	2014	0	0	0	0	0	0	0	24	10	1	1	0	4	1	1	5	47042	14748	2	18	0	3	1	0	999
130	708	0	2014	0	0	0	0	0	0	0	18	28	1	0	1	4	0	1	1	69668	4692	3	18	0	3	1	0	999
1239	643	0	2014	0	0	0	0	0	0	0	25	5	1	1	0	3	1	1	9	73994	5792	3	18	0	3	1	0	999
1170	629	0	2014	0	0	0	0	0	0	0	18	32	1	1	0	1	1	1	7	74324	6473	3	18	0	3	1	0	999
1151	421	0	2014	0	0	0	0	0	0	0	18	32	1	1	0	1	1	1	8	65486	6912	3	18	0	3	1	0	999
1221	1079	0	2015	0	0	0	0	0	0	0	24	31	1	1	0	1	0	1	8	67746	7855	3	18	0	3	1	0	999
129	427	0	2014	0	1	2	0	0	1	0	17	24	1	1	1	1	0	999	2	62050	8195	3	18	0	3	1	0	999
1140	1014	0	2015	0	0	0	0	0	0	0	16	7	1	0	0	1	0	1	8	66957	8285	3	18	0	3	1	0	999
1177	1025	0	2015	0	1	2	0	0	1	0	18	21	1	0	0	1	1	1	16	72584	8330	3	18	0	3	1	0	999
1157	715	0	2014	0	0	0	0	0	0	0	18	20	2	1	0	1	0	1	3	67259	8346	3	18	0	3	1	0	999
1241	1378	0	2016	0	1	2	0	0	1	0	24	12	1	1	0	4	1	1	16	58924	8355	3	18	0	3	1	0	999
1222	771	0	2015	0	0	0	0	0	0	0	24	13	1	1	0	3	0	1	16	60685	8521	3	18	0	3	1	0	999
1198	1219	0	2016	0	0	0	0	0	0	0	19	19	2	1	0	4	1	1	4	63854	9270	3	18	0	3	1	0	999
1160	885	0	2015	0	0	0	0	1	1	0	18	15	2	1	0	1	0	1	8	57303	10746	3	18	0	3	1	0	999
1200	1000	0	2015	0	0	0	0	0	0	0	19	7	1	1	0	1	0	1	8	74018	10941	3	18	0	3	1	0	999
1183	765	0	2015	0	0	0	0	0	0	0	18	19	1	0	0	1	1	1	4	70814	12936	3	18	0	3	1	0	999
1184	1421	0	2016	0	0	0	0	0	0	0	18	25	1	0	0	1	0	1	19	71125	13070	3	18	0	3	1	0	999
141	1149	0	2016	0	0	0	0	0	0	0	25	19	1	0	1	4	0	1	5	69688	13609	3	18	0	3	1	0	999
1163	965	0	2015	0	0	0	0	0	0	0	17	2	2	0	0	1	0	1	6	53600	16286	3	18	0	3	1	0	999
1244	647	0	2014	0	0	0	0	0	0	0	26	19	1	1	0	4	0	0	5	93900	5194	4	18	0	3	1	0	999
1209	1260	0	2016	0	0	0	0	0	0	0	21	27	1	1	0	2	0	1	4	78306	8034	4	18	0	3	1	0	999
1176	911	0	2015	0	0	0	0	0	0	0	18	23	1	1	0	3	1	1	16	108545	8161	4	18	0	3	1	0	999
1141	1239	0	2016	0	0	0	0	0	0	0	16	31	1	1	0	4	0	1	8	106951	8670	4	18	0	3	1	0	999
1180	1164	0	2016	0	0	0	0	0	0	0	18	22	1	1	0	2	0	1	8	93750	9964	4	18	0	3	1	0	999
1216	1164	0	2016	0	0	0	0	0	0	0	23	23	1	0	0	3	1	1	8	93750	9964	4	18	0	3	1	0	999
136	448	0	2014	0	0	0	0	0	0	0	24	22	1	1	1	4	0	0	8	91886	10390	4	18	0	3	1	0	999
1143	1157	0	2016	0	0	0	0	0	0	0	16	23	1	1	0	3	1	1	8	167269	11106	4	18	0	3	1	0	999
1226	911	0	2015	0	0	0	0	0	0	0	24	31	1	1	0	4	1	1	8	120635	11159	4	18	0	3	1	0	999
1227	818	0	2015	0	0	0	0	0	0	0	24	23	2	0	0	1	1	1	8	90951	11931	4	18	0	3	1	0	999
1229	877	0	2015	0	0	0	0	0	0	0	24	11	1	1	0	4	1	1	9	82898	12223	4	18	0	3	1	0	999
4154	1203	0	2016	1	0	1	0	0	0	0	25	20	1	0	0	1	0	1	3	136111	13426	4	18	0	3	1	0	999
1186	1386	0	2016	0	1	2	0	0	1	0	18	31	1	0	0	3	1	1	8	133194	14645	4	18	0	3	1	0	999
1217	1072	0	2015	0	0	0	0	0	0	0	23	5	1	1	0	1	1	1	17	92784	16225	4	18	0	3	1	0	999
1188	878	0	2015	0	0	0	0	0	0	0	18	23	1	1	0	3	1	1	16	114118	17052	4	18	0	3	1	0	999
1144	335	0	2013	0	0	0	0	0	0	0	16	30	1	0	0	4	1	1	9	80735	19227	4	18	0	3	1	0	999
1233	1312	0	2016	0	0	0	0	0	0	0	24	23	1	1	0	3	1	1	8	79617	20322	4	18	0	3	1	0	999
1189	973	0	2015	0	0	0	0	0	0	0	18	4	1	1	0	1	999	1	3	121875	23081	4	18	0	3	1	0	999
1082	1394	0	2016	0	0	0	0	0	0	0	20	26	4	1	0	2	0	1	19	21502	2976	1	19	0	3	1	0	999
1083	484	0	2014	0	0	0	0	0	0	0	20	3	1	0	0	2	0	1	19	16753	3010	1	19	0	3	1	0	999
1052	800	0	2015	0	0	0	0	0	0	0	19	8	1	1	0	4	1	0	9	31001	3298	1	19	0	3	1	0	999
1106	328	0	2013	0	0	0	0	0	0	0	24	25	1	0	0	2	0	1	19	30789	3817	1	19	0	3	1	0	999
1132	539	0	2014	0	0	0	0	0	0	0	26	18	1	0	0	2	0	1	19	28286	4125	1	19	0	3	1	0	999
1053	499	0	2014	0	0	0	0	0	0	0	18	3	1	1	0	2	0	1	19	28286	4125	1	19	0	3	1	0	999
116	955	0	2015	0	0	0	0	0	0	0	18	6	1	1	1	4	0	1	19	25479	4228	1	19	0	3	1	0	999
1039	588	0	2014	0	0	0	0	0	0	0	17	14	1	0	0	2	0	1	19	18019	4422	1	19	0	3	1	0	999
1107	402	0	2014	0	1	2	0	0	1	0	24	25	1	1	0	2	1	1	19	26778	4426	1	19	0	3	1	0	999
1054	1050	0	2015	0	0	0	0	0	0	0	18	8	2	0	0	1	0	1	9	31638	4453	1	19	0	3	1	0	999
1133	503	0	2014	0	0	0	0	0	0	0	26	3	1	1	0	4	1	1	19	25878	4621	1	19	0	3	1	0	999
1056	1057	0	2015	0	0	0	0	0	0	0	17	31	1	1	0	2	0	1	8	28547	4724	1	19	0	3	1	0	999
1108	994	0	2015	0	0	0	0	0	0	0	24	7	1	1	0	2	1	1	8	28547	4724	1	19	0	3	1	0	999
1093	665	0	2014	0	0	0	0	0	0	0	22	14	1	0	0	2	0	1	19	15392	4829	1	19	0	3	1	0	999
1085	268	0	2013	0	0	0	0	0	0	0	20	14	2	0	0	2	0	1	19	28611	4978	1	19	0	3	1	0	999
1109	881	0	2015	0	0	0	0	0	0	0	24	18	1	1	0	2	0	1	19	27418	5103	1	19	0	3	1	0	999
1041	286	0	2013	0	0	0	0	0	0	0	17	26	1	1	0	3	0	1	19	25703	6168	1	19	0	3	1	0	999
1032	819	0	2015	0	0	0	0	0	0	0	16	18	1	1	0	2	0	0	9	28803	6390	1	19	0	3	1	0	999
1042	972	0	2015	0	0	0	0	0	0	0	17	14	1	1	0	2	0	1	19	26896	6573	1	19	0	3	1	0	999
1111	1210	0	2016	0	0	0	0	0	0	0	24	14	1	1	0	2	0	1	19	28823	6575	1	19	0	3	1	0	999
1095	1379	0	2016	0	1	2	0	0	1	0	22	14	4	1	0	2	0	1	19	24802	6662	1	19	0	3	1	0	999
1088	388	0	2014	0	0	0	0	0	0	0	20	14	1	1	0	2	0	1	19	26875	7886	1	19	0	3	1	0	999
1063	1028	0	2015	0	0	0	0	0	0	0	18	14	1	0	0	2	0	1	19	25448	8336	1	19	0	3	1	0	999
1064	891	0	2015	0	0	0	0	0	0	0	18	18	1	1	0	2	0	0	19	32044	8349	1	19	0	3	1	0	999
1044	254	0	2013	0	0	0	0	0	0	0	18	3	1	1	0	3	0	1	19	23205	8448	1	19	0	3	1	0	999
1135	671	0	2014	0	0	0	0	0	0	0	26	14	1	0	0	4	0	1	19	28750	8915	1	19	0	3	1	0	999
1136	1429	0	2016	0	0	0	0	0	0	0	26	26	1	0	0	2	0	1	19	28006	9196	1	19	0	3	1	0	999
1127	975	0	2015	0	0	0	0	0	0	0	25	18	1	0	0	2	0	1	19	20524	9258	1	19	0	3	1	0	999
1089	764	0	2015	0	0	0	0	0	0	0	20	14	2	0	0	2	0	1	19	22652	9848	1	19	0	3	1	0	999
1130	960	0	2015	0	1	2	0	0	1	0	25	3	1	0	0	2	0	1	19	32416	15258	1	19	0	3	1	0	999
1105	645	0	2014	0	0	0	0	0	0	0	24	14	1	1	0	2	0	1	19	38617	2980	2	19	0	3	1	0	999
1084	1225	0	2016	0	1	2	0	0	1	0	20	8	1	1	0	2	0	1	9	33566	3967	2	19	0	3	1	0	999
1131	322	0	2013	0	0	0	0	0	0	0	26	26	1	0	0	2	0	1	19	34102	4003	2	19	0	3	1	0	999
1125	706	0	2014	0	0	0	0	0	0	0	25	18	1	1	0	2	999	1	19	43860	4019	2	19	0	3	1	0	999
1076	839	0	2015	0	0	0	0	0	0	0	19	8	1	1	0	2	0	1	9	49986	5113	2	19	0	3	1	0	999
1090	1436	0	2016	0	0	0	0	0	0	0	22	3	4	0	0	2	0	1	19	36239	6457	2	19	0	3	1	0	999
1112	1106	0	2016	0	0	0	0	0	0	0	24	26	1	1	0	2	0	1	19	39318	6585	2	19	0	3	1	0	999
1077	942	0	2015	0	0	0	0	0	0	0	19	6	2	1	0	2	0	1	19	40143	6650	2	19	0	3	1	0	999
1060	819	0	2015	0	0	0	0	0	0	0	18	18	1	1	0	3	0	1	19	35786	7327	2	19	0	3	1	0	999
1113	351	0	2013	0	0	0	0	0	0	0	24	25	1	1	0	4	1	1	19	42323	7617	2	19	0	3	1	0	999
1114	660	0	2014	0	0	0	0	0	0	0	24	14	1	0	0	2	0	1	19	36818	8809	2	19	0	3	1	0	999
1067	1402	0	2016	0	0	0	0	0	0	0	19	14	1	1	0	2	0	1	19	47271	8882	2	19	0	3	1	0	999
124	1015	0	2015	0	0	0	0	0	0	0	25	22	1	1	1	4	0	0	8	49423	9045	2	19	0	3	1	0	999
1035	1172	0	2016	0	0	0	0	0	0	0	16	14	2	1	0	2	0	1	19	34495	9117	2	19	0	3	1	0	999
1115	265	0	2013	0	0	0	0	0	0	0	24	14	1	1	0	2	0	1	9	52339	9129	2	19	0	3	1	0	999
1079	1357	0	2016	0	0	0	0	0	0	0	19	21	1	0	0	2	0	1	16	38408	9426	2	19	0	3	1	0	999
1128	1106	0	2016	0	1	2	0	0	1	0	25	9	2	1	0	2	0	1	16	49359	10202	2	19	0	3	1	0	999
126	1077	0	2015	0	0	0	0	0	0	0	26	22	1	0	1	4	0	0	8	50733	11376	2	19	0	3	1	0	999
1046	588	0	2014	0	0	0	0	0	0	0	17	2	1	0	0	1	1	1	6	49375	11429	2	19	0	3	1	0	999
1074	519	0	2014	0	1	2	0	0	1	0	19	22	1	1	0	2	1	1	8	68931	4574	3	19	0	3	1	0	999
1094	1442	0	2016	0	0	0	0	0	0	0	22	6	1	1	0	1	1	1	19	58567	4991	3	19	0	3	1	0	999
115	673	0	2014	0	0	0	0	0	0	0	18	32	1	0	1	1	0	1	8	71047	5025	3	19	0	3	1	0	999
1040	1438	0	2016	0	0	0	0	0	0	0	18	19	1	1	0	1	1	1	4	61585	5732	3	19	0	3	1	0	999
1126	1023	0	2015	0	0	0	0	0	0	0	25	30	1	1	0	4	0	0	9	68125	7294	3	19	0	3	1	0	999
117	314	0	2013	0	0	0	0	0	0	0	18	32	1	1	1	1	0	1	8	53342	7525	3	19	0	3	1	0	999
1091	1115	0	2016	0	0	0	0	0	0	0	21	23	1	0	0	2	0	1	16	59500	7589	3	19	0	3	1	0	999
114	1429	0	2016	0	0	0	0	0	0	0	16	24	1	1	1	4	0	1	16	59500	7589	3	19	0	3	1	0	999
1065	645	0	2014	0	0	0	0	0	0	0	18	7	1	0	0	2	0	1	8	68519	8401	3	19	0	3	1	0	999
1034	640	0	2014	0	1	2	0	0	1	0	16	21	1	0	0	1	0	1	16	56548	8721	3	19	0	3	1	0	999
1117	1336	0	2016	0	0	0	0	0	0	0	24	10	1	0	0	2	1	1	5	54271	9679	3	19	0	3	1	0	999
1069	405	0	2014	0	1	2	0	0	1	0	18	22	1	1	0	4	0	1	8	72181	11616	3	19	0	3	1	0	999
121	1381	0	2016	0	0	0	0	0	0	0	19	6	1	0	1	4	0	0	19	61806	12357	3	19	0	3	1	0	999
119	1014	0	2015	0	0	0	0	0	0	0	18	8	1	1	1	2	1	1	9	53523	13022	3	19	0	3	1	0	999
1121	1354	0	2016	0	0	0	0	0	0	0	24	18	1	1	0	3	999	0	19	70038	14655	3	19	0	3	1	0	999
1123	569	0	2014	0	0	0	0	0	0	0	24	16	1	1	0	1	999	1	9	53750	15564	3	19	0	3	1	0	999
1098	267	0	2013	0	0	0	0	0	0	0	22	25	1	1	0	1	1	1	19	65197	17156	3	19	0	3	1	0	999
1081	898	0	2015	0	0	0	0	0	0	0	19	14	2	1	0	2	0	1	19	70268	17806	3	19	0	3	1	0	999
1050	483	0	2014	0	0	0	0	0	0	0	18	14	1	1	0	2	0	1	19	73472	18292	3	19	0	3	1	0	999
1061	1189	0	2016	0	0	0	0	0	0	0	18	19	1	1	0	4	1	1	5	90938	7703	4	19	0	3	1	0	999
1066	583	0	2014	0	0	0	0	0	0	0	18	19	1	0	0	1	1	1	4	121685	8745	4	19	0	3	1	0	999
123	972	0	2015	0	1	2	0	0	1	0	24	22	1	0	1	4	1	0	8	83467	10323	4	19	0	3	1	0	999
1118	1430	0	2016	0	0	0	0	0	0	0	24	13	1	1	0	3	0	1	16	88981	10850	4	19	0	3	1	0	999
1119	1234	0	2016	0	0	0	0	0	0	0	24	23	1	0	0	1	1	1	9	113966	11354	4	19	0	3	1	0	999
1103	1267	0	2016	0	0	0	0	0	0	0	23	23	2	0	0	3	1	1	9	102250	11528	4	19	0	3	1	0	999
1092	1275	0	2016	0	0	0	0	0	0	0	21	31	1	1	0	1	1	1	8	85904	12136	4	19	0	3	1	0	999
1120	532	0	2014	0	0	0	0	0	0	0	24	19	2	1	0	4	1	1	3	124459	13017	4	19	0	3	1	0	999
1048	443	0	2014	0	0	0	0	0	0	0	17	22	1	1	0	3	1	1	8	89159	15064	4	19	0	3	1	0	999
122	1182	0	2016	0	0	0	0	0	0	0	19	15	2	0	1	1	0	1	8	76286	15644	4	19	0	3	1	0	999
1049	706	0	2014	0	0	0	0	0	0	0	17	27	1	0	0	3	0	1	4	77339	17260	4	19	0	3	1	0	999
4	790	0	2015	0	0	0	0	0	0	0	25	23	1	1	999	4	1	1	9	100880	18257	4	19	0	3	1	0	999
1037	1344	0	2016	0	0	0	0	0	0	0	16	23	1	0	0	3	1	1	8	102791	18603	4	19	0	3	1	0	999
120	940	0	2015	0	0	0	0	0	0	0	18	15	2	0	1	1	1	1	8	77167	19969	4	19	0	3	1	0	999
1051	896	0	2015	0	0	0	0	0	0	0	17	4	2	0	0	1	1	1	3	140313	38204	4	19	0	3	1	0	999
4150	335	0	2013	1	0	1	1	0	1	0	20	14	1	0	0	2	0	1	19	28771	4117	1	20	0	3	1	0	999
908	968	0	2015	0	0	0	0	0	0	0	16	14	1	1	0	2	0	1	19	26392	4196	1	20	0	3	1	0	999
909	734	0	2015	0	0	0	0	0	0	0	16	14	2	1	0	2	0	1	19	24922	4374	1	20	0	3	1	0	999
1021	850	0	2015	0	0	0	0	0	0	0	26	14	4	1	0	2	0	1	19	24922	4374	1	20	0	3	1	0	999
947	1332	0	2016	0	0	0	0	0	0	0	19	8	2	0	0	2	0	1	19	28147	4508	1	20	0	3	1	0	999
1010	1428	0	2016	0	1	2	0	0	1	0	25	14	2	1	0	2	0	1	19	19098	4584	1	20	0	3	1	0	999
980	1274	0	2016	0	0	0	0	0	0	0	23	3	4	1	0	3	0	0	19	16560	5316	1	20	0	3	1	0	999
952	1224	0	2016	0	0	0	1	0	1	0	19	14	1	1	0	2	0	1	19	19028	5763	1	20	0	3	1	0	999
1013	1290	0	2016	0	0	0	0	0	0	0	25	18	1	1	0	2	0	1	19	30854	6472	1	20	0	3	1	0	999
965	980	0	2015	0	0	0	0	0	0	0	20	3	1	0	0	2	0	1	19	26896	6573	1	20	0	3	1	0	999
992	1401	0	2016	0	0	0	0	0	0	0	24	6	1	1	0	2	0	1	19	30921	6676	1	20	0	3	1	0	999
976	798	0	2015	0	0	0	0	0	0	0	22	14	1	1	0	2	0	1	19	29297	7731	1	20	0	3	1	0	999
970	490	0	2014	0	1	2	0	0	1	0	21	14	4	1	0	2	0	1	19	26927	7734	1	20	0	3	1	0	999
993	734	0	2015	0	0	0	0	0	0	0	24	14	1	0	0	2	0	1	19	21000	7746	1	20	0	3	1	0	999
938	974	0	2015	0	0	0	0	0	0	0	18	14	1	0	0	2	0	1	19	32044	8349	1	20	0	3	1	0	999
939	541	0	2014	0	0	0	0	0	0	0	19	14	1	0	0	2	0	1	19	31276	8839	1	20	0	3	1	0	999
971	596	0	2014	0	0	0	0	0	0	0	21	14	2	0	0	2	0	1	19	28750	8915	1	20	0	3	1	0	999
915	401	0	2014	0	1	2	0	0	1	0	17	14	1	0	0	2	0	1	19	19732	9072	1	20	0	3	1	0	999
956	636	0	2014	0	0	0	0	0	0	0	19	14	2	0	0	2	0	1	19	31538	9464	1	20	0	3	1	0	999
944	1116	0	2016	0	0	0	0	0	0	0	18	3	4	0	0	2	0	1	19	26731	11462	1	20	0	3	1	0	999
1019	856	0	2015	0	1	2	0	0	1	0	25	14	1	1	0	2	0	1	19	21250	13928	1	20	0	3	1	0	999
906	1099	0	2016	0	0	0	0	0	0	0	16	8	2	1	0	3	0	0	9	36485	2161	2	20	0	3	1	0	999
987	1168	0	2016	0	0	0	0	0	0	0	25	8	1	0	0	2	1	1	9	36485	2161	2	20	0	3	1	0	999
986	1406	0	2016	0	0	0	0	0	0	0	24	14	2	0	0	2	0	1	19	36485	2161	2	20	0	3	1	0	999
1007	1267	0	2016	0	0	0	0	0	0	0	25	26	1	0	0	4	0	1	19	33324	2210	2	20	0	3	1	0	999
972	1036	0	2015	0	0	0	0	0	0	0	22	26	4	0	0	2	0	1	19	36138	2575	2	20	0	3	1	0	999
961	1225	0	2016	0	1	2	0	0	1	0	20	8	1	0	0	2	0	1	9	33566	3967	2	20	0	3	1	0	999
928	1148	0	2016	0	0	0	0	0	0	0	18	8	1	1	0	2	1	1	9	33566	3967	2	20	0	3	1	0	999
973	286	0	2013	0	1	2	0	0	1	0	22	14	2	0	0	2	0	1	9	36528	4156	2	20	0	3	1	0	999
962	773	0	2015	0	1	2	1	0	1	0	19	14	1	0	0	2	0	1	19	39312	4231	2	20	0	3	1	0	999
1009	556	0	2014	0	1	2	0	1	1	0	25	14	1	0	0	2	0	1	19	35892	4487	2	20	0	3	1	0	999
1011	1058	0	2015	0	0	0	0	0	0	0	25	14	4	1	0	2	0	1	19	45162	4670	2	20	0	3	1	0	999
910	1374	0	2016	0	0	0	0	0	0	0	16	30	1	0	0	2	1	1	9	50074	4726	2	20	0	3	1	0	999
917	433	0	2014	0	0	0	0	0	0	0	17	14	4	0	0	2	0	1	19	32748	4732	2	20	0	3	1	0	999
105	1007	0	2015	0	0	0	0	0	0	0	19	32	1	1	1	4	0	1	8	47518	4843	2	20	0	3	1	0	999
949	813	0	2015	0	0	0	0	0	0	0	19	3	4	0	0	2	0	1	19	33004	4904	2	20	0	3	1	0	999
1022	770	0	2015	0	0	0	0	0	0	0	26	18	1	1	0	2	1	1	19	33004	4904	2	20	0	3	1	0	999
950	981	0	2015	0	1	2	0	0	1	0	19	20	1	0	0	3	0	1	3	40547	5097	2	20	0	3	1	0	999
1024	1301	0	2016	0	0	0	0	0	0	0	26	8	1	1	0	1	0	1	9	39906	5842	2	20	0	3	1	0	999
991	615	0	2014	0	0	0	0	0	0	0	24	2	1	0	0	2	1	1	6	48433	5842	2	20	0	3	1	0	999
990	526	0	2014	0	0	0	0	0	0	0	24	2	1	1	0	2	1	1	6	48433	5842	2	20	0	3	1	0	999
913	1103	0	2016	0	1	2	0	0	1	0	16	14	2	0	0	2	0	1	19	32727	7086	2	20	0	3	1	0	999
982	658	0	2014	0	0	0	0	0	0	0	23	8	1	0	0	2	0	1	9	41579	7099	2	20	0	3	1	0	999
983	371	0	2014	0	0	0	0	0	0	0	23	14	4	0	0	2	0	1	19	32972	7461	2	20	0	3	1	0	999
108	675	0	2014	0	1	2	0	0	1	0	21	22	1	1	1	4	999	0	8	50684	8104	2	20	0	3	1	0	999
994	419	0	2014	0	0	0	0	0	0	0	24	26	4	1	0	2	0	1	19	38554	8230	2	20	0	3	1	0	999
937	1210	0	2016	0	0	0	0	0	0	0	19	7	2	0	0	2	0	1	8	52639	8300	2	20	0	3	1	0	999
936	1270	0	2016	0	0	0	0	0	0	0	18	7	1	1	0	2	0	1	8	52639	8300	2	20	0	3	1	0	999
106	804	0	2015	0	0	0	0	0	0	0	20	21	1	1	1	4	0	1	16	34167	8339	2	20	0	3	1	0	999
1031	463	0	2014	0	0	0	0	0	0	0	29	14	1	0	0	2	1	1	19	38240	8722	2	20	0	3	1	0	999
957	1284	0	2016	0	0	0	0	0	0	0	19	18	1	1	0	2	0	1	19	42356	9897	2	20	0	3	1	0	999
995	464	0	2014	0	0	0	0	0	0	0	24	7	1	1	0	4	0	1	8	43824	10063	2	20	0	3	1	0	999
102	640	0	2014	0	1	2	0	0	1	0	16	7	1	0	1	4	0	1	8	43824	10063	2	20	0	3	1	0	999
1029	308	0	2013	0	0	0	0	0	0	0	26	14	4	1	0	2	0	1	19	33179	10267	2	20	0	3	1	0	999
923	1114	0	2016	0	0	0	0	0	0	0	17	21	1	1	0	3	0	0	16	47622	10477	2	20	0	3	1	0	999
924	1276	0	2016	0	0	0	0	0	0	0	17	14	2	0	0	2	0	1	19	38606	11216	2	20	0	3	1	0	999
925	475	0	2014	0	0	0	0	0	0	0	19	14	1	0	0	2	0	1	19	42802	11889	2	20	0	3	1	0	999
967	1238	0	2016	0	0	0	0	0	0	0	20	8	1	1	0	4	0	1	9	44727	12880	2	20	0	3	1	0	999
1012	485	0	2014	0	0	0	0	0	0	0	25	22	1	1	0	1	1	1	8	64835	4990	3	20	0	3	1	0	999
929	1431	0	2016	0	0	0	0	0	0	0	18	7	1	0	0	4	0	1	8	68889	5409	3	20	0	3	1	0	999
964	1032	0	2015	0	0	0	0	0	0	0	20	7	2	0	0	2	0	1	8	59059	5452	3	20	0	3	1	0	999
930	575	0	2014	0	0	0	0	0	0	0	18	27	1	1	0	4	0	1	4	52900	6684	3	20	0	3	1	0	999
914	444	0	2014	0	0	0	0	0	0	0	18	12	2	1	0	1	0	1	16	62039	7351	3	20	0	3	1	0	999
934	1079	0	2015	0	0	0	0	0	0	0	18	22	1	1	0	4	0	1	8	67746	7855	3	20	0	3	1	0	999
920	709	0	2014	0	0	0	0	0	0	0	17	8	2	0	0	3	0	0	9	55143	8035	3	20	0	3	1	0	999
955	1346	0	2016	0	0	0	0	0	0	0	19	13	1	1	0	3	1	1	16	59632	9083	3	20	0	3	1	0	999
916	1053	0	2015	0	0	0	0	0	0	0	18	4	2	1	0	1	0	1	16	66494	9569	3	20	0	3	1	0	999
112	685	0	2014	0	0	0	0	0	0	0	24	32	1	1	1	1	0	0	8	56042	9576	3	20	0	3	1	0	999
1000	275	0	2013	0	0	0	0	0	0	0	24	26	1	1	0	2	0	1	19	73281	12210	3	20	0	3	1	0	999
1001	885	0	2015	0	1	2	0	0	1	0	24	21	1	0	0	2	0	1	16	64143	13178	3	20	0	3	1	0	999
1003	631	0	2014	0	0	0	0	0	0	0	24	6	1	0	0	2	0	1	19	72962	17642	3	20	0	3	1	0	999
110	1238	0	2016	0	0	0	0	0	0	0	24	32	1	0	1	1	0	0	8	82161	4516	4	20	0	3	1	0	999
969	303	0	2013	0	0	0	0	0	0	0	21	32	1	1	0	1	0	1	8	121760	5568	4	20	0	3	1	0	999
912	625	0	2014	0	0	0	0	0	0	0	16	13	1	1	0	4	0	999	16	78487	6882	4	20	0	3	1	0	999
1016	974	0	2015	0	0	0	0	0	0	0	25	19	1	1	0	4	0	1	4	114148	9068	4	20	0	3	1	0	999
922	1218	0	2016	0	0	0	0	0	0	0	19	11	1	1	0	1	1	1	9	115383	10135	4	20	0	3	1	0	999
997	777	0	2015	0	0	0	0	0	0	0	24	10	1	1	0	1	1	1	5	82429	10675	4	20	0	3	1	0	999
998	878	0	2015	0	0	0	0	0	0	0	24	9	2	1	0	3	1	1	16	136159	11132	4	20	0	3	1	0	999
1002	1072	0	2015	0	0	0	0	0	0	0	24	27	1	0	0	4	0	1	4	87803	13736	4	20	0	3	1	0	999
926	468	0	2014	0	0	0	0	0	0	0	17	12	1	1	0	3	1	0	16	125842	15193	4	20	0	3	1	0	999
927	391	0	2014	0	1	2	0	0	1	0	19	31	1	1	0	4	0	1	8	90333	15399	4	20	0	3	1	0	999
959	1388	0	2016	0	0	0	0	0	0	0	19	19	1	1	0	1	1	1	4	113125	15843	4	20	0	3	1	0	999
1004	1015	0	2015	0	0	0	0	0	0	0	24	20	2	1	0	4	1	1	3	141625	19894	4	20	0	3	1	0	999
1020	931	0	2015	0	1	2	0	0	1	0	25	22	1	1	0	4	0	1	10	99335	19895	4	20	0	3	1	0	999
1005	1414	0	2016	0	0	0	0	0	0	0	24	26	1	1	0	2	0	1	19	90074	21481	4	20	0	3	1	0	999
960	1043	0	2015	0	0	0	0	0	0	0	19	12	2	1	0	1	0	1	16	137636	23433	4	20	0	3	1	0	999
1006	703	0	2014	0	0	0	0	0	0	0	24	31	1	0	0	1	1	1	8	89821	23810	4	20	0	3	1	0	999
946	678	0	2014	0	0	0	0	0	0	0	18	20	1	1	0	1	0	1	3	183292	46437	4	20	0	3	1	0	999
4439	665	0	2014	1	0	1	0	0	1	0	24	26	1	0	0	2	0	1	19	25588	6664	1	0	1	3	1	0	999
901	665	0	2014	0	1	2	0	0	1	0	24	26	1	0	0	2	0	1	19	25588	6664	1	0	1	3	1	0	999
4126	1144	0	2016	1	0	1	1	0	1	0	18	32	1	1	0	2	1	1	7	57341	9665	3	0	1	3	1	0	999
3736	1073	0	2015	1	0	1	0	1	1	0	25	19	1	0	1	1	0	1	5	58893	10215	3	0	1	3	1	0	999
898	1057	0	2015	0	0	0	0	0	0	0	19	16	1	1	0	3	1	1	9	82359	12021	4	0	1	3	1	0	999
4138	770	0	2015	1	0	1	0	0	0	0	18	23	1	0	0	1	1	1	9	100000	13237	4	0	1	3	1	0	999
4137	1438	0	2016	1	0	1	0	0	0	0	23	30	1	1	0	1	1	1	9	89912	18000	4	0	1	3	1	0	999
3733	1149	0	2016	1	0	1	0	0	0	0	18	15	1	0	1	1	0	1	8	104013	20900	4	0	1	3	1	0	999
4102	622	0	2014	1	0	1	0	0	0	0	19	8	2	0	0	2	1	1	9	27430	3778	1	1	1	3	1	0	999
886	813	0	2015	0	0	0	1	0	1	0	20	7	1	0	0	4	0	1	8	28547	4724	1	1	1	3	1	0	999
3730	253	0	2013	1	0	1	0	0	0	0	20	14	1	0	1	4	0	0	19	23608	4950	1	1	1	3	1	0	999
888	687	0	2014	0	1	2	0	0	1	0	19	3	1	1	0	2	0	1	19	16107	5453	1	1	1	3	1	0	999
880	722	0	2014	0	1	2	0	0	1	0	18	6	1	1	0	2	0	1	19	40808	4612	2	1	1	3	1	0	999
881	875	0	2015	0	1	2	0	0	1	0	18	1	1	1	0	1	0	1	9	42129	4732	2	1	1	3	1	0	999
890	525	0	2014	0	0	0	0	0	0	0	23	14	2	0	0	3	0	0	19	44279	5704	2	1	1	3	1	0	999
883	709	0	2014	0	1	2	1	0	1	0	18	3	4	0	0	4	1	1	9	41579	7099	2	1	1	3	1	0	999
4087	1224	0	2016	1	0	1	0	0	1	0	18	26	1	0	0	2	0	1	19	49911	7500	2	1	1	3	1	0	999
887	280	0	2013	0	1	2	0	0	1	0	21	32	1	1	0	4	0	1	8	61979	8060	3	1	1	3	1	0	999
4096	1142	0	2016	1	0	1	0	0	1	0	18	6	1	0	0	2	1	1	19	65560	11917	3	1	1	3	1	0	999
3731	692	0	2014	1	0	1	0	0	0	0	19	13	1	1	1	4	0	1	2	66111	15231	3	1	1	3	1	0	999
4111	496	0	2014	1	0	1	0	0	0	0	24	18	1	1	0	1	1	1	19	73472	18292	3	1	1	3	1	0	999
4085	703	0	2014	1	0	1	0	0	0	0	18	24	1	0	0	1	1	1	16	91380	5621	4	1	1	3	1	0	999
4104	1402	0	2016	1	0	1	0	0	0	0	19	11	1	0	0	1	1	1	9	84875	8935	4	1	1	3	1	0	999
4092	287	0	2013	1	0	1	0	0	0	0	18	13	1	1	0	1	1	1	16	94444	9647	4	1	1	3	1	0	999
4113	1436	0	2016	1	0	1	0	0	0	0	25	11	1	0	0	4	1	1	9	128162	11260	4	1	1	3	1	0	999
4110	587	0	2014	1	0	1	0	0	0	0	24	4	2	0	0	1	1	1	3	98605	16404	4	1	1	3	1	0	999
4077	414	0	2014	1	0	1	0	0	0	0	24	14	2	0	0	2	0	1	19	18955	5470	1	2	1	3	1	0	999
4051	1359	0	2016	1	0	1	0	1	1	0	17	3	1	1	0	2	0	1	19	25369	8100	1	2	1	3	1	0	999
873	855	0	2015	0	0	0	0	0	0	0	24	8	1	1	0	3	0	0	9	35916	4821	2	2	1	3	1	0	999
3726	997	0	2015	1	0	1	0	0	0	0	18	15	2	1	1	1	0	1	8	47518	4843	2	2	1	3	1	0	999
4052	532	0	2014	1	0	1	0	0	0	0	18	30	1	1	0	2	1	1	9	50129	8710	2	2	1	3	1	0	999
3	1213	0	2016	0	1	2	0	0	1	0	23	3	1	0	999	2	0	1	19	35053	9158	2	2	1	3	1	0	999
4047	1336	0	2016	1	0	1	1	0	1	0	18	21	1	0	0	4	0	1	16	52051	10055	2	2	1	3	1	0	999
4081	1064	0	2015	1	0	1	0	0	0	0	25	1	1	1	0	1	1	1	9	68286	6917	3	2	1	3	1	0	999
865	1075	0	2015	0	1	2	1	1	1	1	18	29	1	0	0	1	1	1	1	70770	23156	3	2	1	3	1	0	999
4079	325	0	2013	1	0	1	0	0	0	0	24	13	1	1	0	1	1	1	16	92583	8334	4	2	1	3	1	0	999
867	819	0	2015	0	1	2	0	0	1	0	19	22	1	0	0	1	0	1	8	83467	10323	4	2	1	3	1	0	999
4070	1126	0	2016	1	0	1	0	0	0	0	19	7	1	0	0	1	1	1	8	137583	10422	4	2	1	3	1	0	999
4071	596	0	2014	1	0	1	0	0	0	0	19	30	1	0	0	1	1	1	9	93024	10701	4	2	1	3	1	0	999
4054	693	0	2014	1	0	1	0	0	0	0	18	15	1	1	0	1	1	1	8	111500	11081	4	2	1	3	1	0	999
868	998	0	2015	0	1	2	0	0	1	0	19	4	2	1	0	3	1	1	3	131007	11911	4	2	1	3	1	0	999
4082	520	0	2014	1	0	1	0	0	0	0	25	8	1	0	0	1	1	1	9	88906	12057	4	2	1	3	1	0	999
3724	1347	0	2016	1	0	1	0	0	0	0	24	26	2	1	1	4	0	1	19	16222	4462	1	3	1	3	1	0	999
4030	463	0	2014	1	0	1	0	0	0	0	20	3	1	1	0	2	1	1	9	37411	3982	2	3	1	3	1	0	999
841	811	0	2015	0	1	2	0	0	1	0	18	27	1	0	0	2	0	1	4	49558	4225	2	3	1	3	1	0	999
4044	433	0	2014	1	0	1	0	0	0	0	25	14	1	0	0	1	0	1	19	48114	4866	2	3	1	3	1	0	999
4009	779	0	2015	1	0	1	0	1	1	0	18	26	1	1	0	3	0	1	9	49986	5113	2	3	1	3	1	0	999
4013	1212	0	2016	1	0	1	0	0	0	0	19	30	1	1	0	1	0	1	9	39315	9052	2	3	1	3	1	0	999
4027	1106	0	2016	1	0	1	1	1	1	1	19	14	1	0	0	2	1	1	19	51646	10770	2	3	1	3	1	0	999
842	560	0	2014	0	0	0	0	0	0	0	18	13	1	0	0	1	1	1	3	63966	5352	3	3	1	3	1	0	999
4036	499	0	2014	1	0	1	0	0	0	0	24	4	2	0	0	1	0	1	3	66094	10140	3	3	1	3	1	0	999
844	847	0	2015	0	1	2	1	0	1	0	18	27	1	1	0	1	1	1	4	74598	10670	3	3	1	3	1	0	999
4037	552	0	2014	1	0	1	0	0	0	0	24	16	1	1	0	1	1	1	9	72716	11127	3	3	1	3	1	0	999
4033	1022	0	2015	1	0	1	0	0	0	0	22	13	1	1	0	1	0	1	3	69612	11388	3	3	1	3	1	0	999
4042	639	0	2014	1	0	1	0	0	0	0	24	18	1	0	0	4	1	1	19	73472	18292	3	3	1	3	1	0	999
4022	1053	0	2015	1	0	1	0	0	0	0	18	25	1	1	0	1	0	1	19	73607	21157	3	3	1	3	1	0	999
4010	1072	0	2015	1	0	1	0	0	0	0	18	15	1	0	0	4	1	1	8	81347	5381	4	3	1	3	1	0	999
4015	1022	0	2015	1	0	1	0	0	0	0	18	20	1	1	0	1	1	1	3	89500	14359	4	3	1	3	1	0	999
4018	1128	0	2016	1	0	1	0	0	0	0	18	27	1	0	0	4	1	1	4	81528	15374	4	3	1	3	1	0	999
4020	465	0	2014	1	0	1	0	0	0	0	18	12	1	1	0	3	1	1	16	118696	17534	4	3	1	3	1	0	999
828	556	0	2014	0	0	0	0	0	0	0	20	14	1	1	0	2	0	1	19	20896	3078	1	4	1	3	1	0	999
91	714	0	2014	0	1	2	0	0	1	0	18	7	1	0	1	4	0	0	8	26125	10340	1	4	1	3	1	0	999
804	1399	0	2016	0	1	2	0	0	1	0	18	8	1	1	0	3	0	0	9	33566	3967	2	4	1	3	1	0	999
3997	958	0	2015	1	0	1	0	0	0	0	24	19	1	1	0	1	0	1	4	43663	4505	2	4	1	3	1	0	999
4004	1073	0	2015	1	0	1	0	0	0	0	25	3	4	0	0	2	0	1	19	35778	5156	2	4	1	3	1	0	999
3978	1196	0	2016	1	0	1	0	0	0	0	18	4	2	0	0	1	1	1	3	33138	6297	2	4	1	3	1	0	999
3993	1169	0	2016	1	0	1	1	0	1	0	19	6	1	0	0	2	0	1	19	47204	8942	2	4	1	3	1	0	999
811	658	0	2014	0	0	0	0	0	0	0	18	19	1	0	0	1	1	1	4	67165	8157	3	4	1	3	1	0	999
813	997	0	2015	0	1	2	0	1	1	0	18	31	1	0	0	1	1	1	9	67500	9038	3	4	1	3	1	0	999
814	1100	0	2016	0	1	2	0	0	1	0	18	30	1	1	0	1	1	1	9	75164	9283	3	4	1	3	1	0	999
819	346	0	2013	0	1	2	0	0	1	0	18	13	1	0	0	1	1	1	16	67500	11354	3	4	1	3	1	0	999
4003	555	0	2014	1	0	1	1	0	1	0	24	11	1	1	0	1	1	1	9	73359	14830	3	4	1	3	1	0	999
3986	624	0	2014	1	0	1	0	0	0	0	18	9	1	1	0	1	1	1	16	65274	15751	3	4	1	3	1	0	999
825	1409	0	2016	0	0	0	1	0	1	0	19	11	1	0	0	1	1	1	9	63047	17276	3	4	1	3	1	0	999
3987	1176	0	2016	1	0	1	1	0	1	0	18	10	1	0	0	3	0	1	5	73018	17977	3	4	1	3	1	0	999
831	1444	0	2016	0	0	0	0	0	0	0	19	7	1	1	0	1	1	1	8	70400	18524	3	4	1	3	1	0	999
835	303	0	2013	0	1	2	0	0	1	0	24	30	1	0	0	1	1	1	9	91845	6595	4	4	1	3	1	0	999
4005	517	0	2014	1	0	1	0	0	0	0	25	12	1	0	0	3	1	1	16	92143	8000	4	4	1	3	1	0	999
812	1311	0	2016	0	0	0	0	0	0	0	18	30	1	0	0	2	1	1	9	83819	8186	4	4	1	3	1	0	999
3980	1277	0	2016	1	0	1	0	0	0	0	18	16	2	0	0	4	1	0	19	94914	8272	4	4	1	3	1	0	999
3992	1084	0	2015	1	0	1	0	0	0	0	19	20	1	0	0	1	1	1	14	77104	8455	4	4	1	3	1	0	999
3982	910	0	2015	1	0	1	0	1	1	0	18	4	1	0	0	1	1	1	3	111434	10500	4	4	1	3	1	0	999
823	524	0	2014	0	1	2	0	0	1	0	18	1	1	0	0	1	1	1	9	84375	14835	4	4	1	3	1	0	999
3996	889	0	2015	1	0	1	0	1	1	0	23	5	1	0	0	1	1	1	8	130699	15601	4	4	1	3	1	0	999
826	555	0	2014	0	1	2	0	0	1	0	18	22	1	1	0	4	1	1	9	81000	19468	4	4	1	3	1	0	999
3988	1438	0	2016	1	0	1	1	0	1	0	18	4	1	0	0	1	0	1	3	80875	19582	4	4	1	3	1	0	999
3955	517	0	2014	1	0	1	0	1	1	0	19	14	1	0	0	2	0	1	19	28598	4487	1	5	1	3	1	0	999
764	751	0	2015	0	1	2	0	1	1	0	18	3	4	0	0	2	0	1	19	28361	4679	1	5	1	3	1	0	999
780	304	0	2013	0	1	2	0	0	1	0	19	14	1	0	0	4	1	1	19	14790	4906	1	5	1	3	1	0	999
792	1417	0	2016	0	1	2	0	1	1	0	24	14	1	1	0	1	0	1	19	32064	5733	1	5	1	3	1	0	999
782	897	0	2015	0	1	2	0	0	1	0	20	21	1	1	0	2	0	1	16	30024	11170	1	5	1	3	1	0	999
85	394	0	2014	0	1	2	0	0	1	0	24	26	1	0	1	4	0	0	19	32895	3723	2	5	1	3	1	0	999
779	288	0	2013	0	1	2	0	0	1	0	20	26	1	1	0	1	0	1	19	33963	4049	2	5	1	3	1	0	999
765	496	0	2014	0	1	2	0	0	1	0	18	3	1	1	0	4	1	1	19	46655	5923	2	5	1	3	1	0	999
83	1042	0	2015	0	1	2	0	1	1	0	18	26	4	0	1	1	0	1	19	48044	7401	2	5	1	3	1	0	999
3949	665	0	2014	1	0	1	0	0	0	0	18	7	1	1	0	4	0	1	8	43824	10063	2	5	1	3	1	0	999
3950	1448	0	2016	1	0	1	0	0	0	0	18	8	1	0	0	1	1	1	9	46172	12448	2	5	1	3	1	0	999
793	1182	0	2016	0	1	2	0	0	1	0	24	18	1	0	0	2	0	1	16	58680	6022	3	5	1	3	1	0	999
3943	1457	0	2016	1	0	1	0	1	1	0	18	4	2	0	0	1	0	1	16	62929	6402	3	5	1	3	1	0	999
795	575	0	2014	0	1	2	0	1	1	0	24	23	1	0	0	3	1	1	16	62766	7600	3	5	1	3	1	0	999
781	554	0	2014	0	1	2	0	0	1	0	19	10	1	1	0	1	0	1	5	70244	7866	3	5	1	3	1	0	999
89	624	0	2014	0	1	2	1	0	1	0	26	18	1	1	1	2	0	1	16	56548	8721	3	5	1	3	1	0	999
3946	1365	0	2016	1	0	1	0	0	0	0	18	13	1	0	0	1	1	1	16	70550	8769	3	5	1	3	1	0	999
3711	686	0	2014	1	0	1	0	0	0	0	19	19	1	0	1	1	999	0	4	65909	9302	3	5	1	3	1	0	999
3964	1042	0	2015	1	0	1	0	0	0	0	24	10	1	0	0	1	1	1	5	55057	11672	3	5	1	3	1	0	999
3951	1079	0	2015	1	0	1	0	0	0	0	19	27	1	1	0	2	0	1	4	61900	13317	3	5	1	3	1	0	999
87	1288	0	2016	0	1	2	0	0	1	0	24	27	1	1	1	4	0	0	4	56382	14334	3	5	1	3	1	0	999
756	574	0	2014	0	1	2	0	0	1	0	16	13	1	1	0	3	1	1	3	91058	10280	4	5	1	3	1	0	999
758	1358	0	2016	0	1	2	0	0	1	0	17	19	1	0	0	1	1	1	4	96475	12203	4	5	1	3	1	0	999
772	742	0	2015	0	1	2	0	1	1	0	18	22	1	1	0	1	1	1	8	92188	12849	4	5	1	3	1	0	999
788	1071	0	2015	0	0	0	0	0	0	0	23	19	1	0	0	4	0	1	4	107670	19557	4	5	1	3	1	0	999
4437	604	0	2014	1	0	1	0	0	1	0	18	1	1	1	0	4	1	1	9	78814	22879	4	5	1	3	1	0	999
3937	1214	0	2016	1	0	1	1	0	1	0	26	18	1	0	0	2	0	1	19	14375	3483	1	6	1	3	1	0	999
682	513	0	2014	0	1	2	0	0	1	0	18	26	1	1	0	2	0	1	19	16195	3977	1	6	1	3	1	0	999
749	1220	0	2016	0	0	0	1	0	1	0	25	3	1	0	0	2	0	1	19	26776	5001	1	6	1	3	1	0	999
3938	275	0	2013	1	0	1	1	1	1	1	26	14	1	0	0	2	0	1	19	17684	6679	1	6	1	3	1	0	999
751	248	0	2013	0	1	2	1	1	1	1	25	14	1	0	0	2	1	1	19	30412	7359	1	6	1	3	1	0	999
79	1382	0	2016	0	1	2	0	0	1	0	23	18	1	0	1	4	1	1	19	24975	9170	1	6	1	3	1	0	999
72	702	0	2014	0	1	2	0	0	1	0	18	26	1	0	1	4	0	0	19	26674	9891	1	6	1	3	1	0	999
683	1443	0	2016	0	1	2	0	0	1	0	18	8	1	1	0	2	0	1	9	52324	4175	2	6	1	3	1	0	999
3935	1067	0	2015	1	0	1	0	0	0	0	24	30	1	1	0	2	1	1	9	50239	4391	2	6	1	3	1	0	999
70	1017	0	2015	0	1	2	0	0	1	0	18	26	1	1	1	4	0	0	19	40148	6588	2	6	1	3	1	0	999
3907	1392	0	2016	1	0	1	0	0	0	0	19	8	2	0	0	1	0	1	19	32727	7086	2	6	1	3	1	0	999
3924	448	0	2014	1	0	1	0	1	1	0	20	14	1	0	0	2	0	1	19	32788	7265	2	6	1	3	1	0	999
76	1014	0	2015	0	1	2	0	1	1	0	20	26	1	1	1	4	0	1	19	40547	7418	2	6	1	3	1	0	999
754	546	0	2014	0	1	2	0	0	1	0	26	18	1	0	0	2	0	1	19	52305	8106	2	6	1	3	1	0	999
3704	1144	0	2016	1	0	1	1	0	1	0	17	21	1	1	1	4	0	1	16	38958	8934	2	6	1	3	1	0	999
71	483	0	2014	0	1	2	0	0	1	0	18	26	1	1	1	4	0	0	19	36518	9169	2	6	1	3	1	0	999
702	391	0	2014	0	1	2	0	0	1	0	18	25	1	1	0	2	1	1	19	39558	10216	2	6	1	3	1	0	999
746	947	0	2015	0	1	2	0	0	1	0	24	29	1	1	0	1	1	1	6	51902	10306	2	6	1	3	1	0	999
704	833	0	2015	0	0	0	0	0	0	0	18	22	1	1	0	1	0	1	8	50733	11376	2	6	1	3	1	0	999
3706	828	0	2015	1	0	1	0	0	0	0	21	26	4	1	1	4	0	0	19	44333	14150	2	6	1	3	1	0	999
75	882	0	2015	0	1	2	0	1	1	0	19	32	1	0	1	1	1	1	12	58712	3785	3	6	1	3	1	0	999
684	930	0	2015	0	1	2	0	0	1	0	18	13	1	1	0	3	1	0	16	62083	4213	3	6	1	3	1	0	999
723	1206	0	2016	0	1	2	0	0	1	0	19	8	1	0	0	4	0	1	8	52891	4368	3	6	1	3	1	0	999
3901	939	0	2015	1	0	1	0	0	0	0	19	25	1	0	0	1	1	1	19	72894	5269	3	6	1	3	1	0	999
3929	664	0	2014	1	0	1	0	0	0	0	24	27	1	1	0	2	1	0	4	56792	6441	3	6	1	3	1	0	999
727	1282	0	2016	0	1	2	0	0	1	0	19	24	1	1	0	1	0	1	16	59500	7589	3	6	1	3	1	0	999
728	808	0	2015	0	0	0	0	0	0	0	19	31	1	0	0	3	0	1	8	57184	7876	3	6	1	3	1	0	999
81	1190	0	2016	0	1	2	0	0	1	0	25	21	1	0	1	4	0	1	16	65494	7974	3	6	1	3	1	0	999
699	714	0	2014	0	1	2	0	1	1	0	18	14	1	1	0	2	0	1	19	66546	9683	3	6	1	3	1	0	999
700	1421	0	2016	0	1	2	0	0	1	0	18	15	1	0	0	1	1	1	8	69801	9932	3	6	1	3	1	0	999
3910	1189	0	2016	1	0	1	0	0	0	0	18	4	1	0	0	1	1	1	3	53281	9964	3	6	1	3	1	0	999
701	517	0	2014	0	1	2	1	0	1	0	18	23	1	1	0	1	0	1	8	58750	10177	3	6	1	3	1	0	999
740	877	0	2015	0	1	2	0	0	1	0	23	19	1	0	0	4	0	1	4	74598	10670	3	6	1	3	1	0	999
3914	1151	0	2016	1	0	1	0	1	1	0	18	16	1	0	0	1	1	1	9	65694	12052	3	6	1	3	1	0	999
747	778	0	2015	0	1	2	0	1	1	0	24	18	1	1	0	2	1	1	9	65032	13584	3	6	1	3	1	0	999
78	763	0	2015	0	0	0	0	0	0	0	20	26	1	1	1	4	0	0	19	52786	16894	3	6	1	3	1	0	999
724	811	0	2015	0	1	2	0	0	1	0	19	32	1	0	0	1	1	1	8	81347	5381	4	6	1	3	1	0	999
686	540	0	2014	0	1	2	0	0	1	0	18	5	1	0	0	1	0	1	9	79349	5442	4	6	1	3	1	0	999
689	784	0	2015	0	1	2	0	0	1	0	18	12	1	1	0	1	1	1	16	94618	6843	4	6	1	3	1	0	999
739	1247	0	2016	0	1	2	0	0	1	0	21	16	2	0	0	1	0	1	9	94977	9413	4	6	1	3	1	0	999
3912	1355	0	2016	1	0	1	0	0	0	0	19	26	1	0	0	2	0	1	16	76083	11091	4	6	1	3	1	0	999
74	1214	0	2016	0	1	2	0	0	1	0	18	15	1	0	1	1	0	0	8	103056	11470	4	6	1	3	1	0	999
705	1130	0	2016	0	1	2	0	0	1	0	18	23	1	0	0	3	1	1	9	102250	11528	4	6	1	3	1	0	999
707	903	0	2015	0	1	2	0	0	1	0	18	20	1	1	0	1	1	1	3	93981	12043	4	6	1	3	1	0	999
3915	518	0	2014	1	0	1	0	0	0	0	18	10	1	1	0	4	1	1	5	91699	13143	4	6	1	3	1	0	999
709	1058	0	2015	0	0	0	0	0	0	0	18	25	1	1	0	1	1	1	19	76750	13227	4	6	1	3	1	0	999
711	1205	0	2016	0	0	0	0	0	0	0	18	6	1	1	0	1	1	1	19	82768	13783	4	6	1	3	1	0	999
3932	577	0	2014	1	0	1	0	0	1	0	24	16	1	1	0	1	1	1	9	88634	14762	4	6	1	3	1	0	999
3928	395	0	2014	1	0	1	1	0	1	0	23	26	1	0	0	2	0	1	19	101528	14763	4	6	1	3	1	0	999
715	1276	0	2016	0	1	2	0	0	1	0	18	4	2	0	0	1	0	1	3	105000	15529	4	6	1	3	1	0	999
732	373	0	2014	0	1	2	0	1	1	0	19	22	1	0	0	4	1	1	8	118819	15979	4	6	1	3	1	0	999
717	1147	0	2016	0	1	2	0	0	1	0	18	13	1	1	0	1	0	1	16	119853	18756	4	6	1	3	1	0	999
719	925	0	2015	0	1	2	0	1	1	0	18	25	1	0	0	1	0	1	16	112593	20152	4	6	1	3	1	0	999
733	1303	0	2016	0	0	0	0	0	0	0	19	9	1	1	0	4	1	1	16	116538	27517	4	6	1	3	1	0	999
639	248	0	2013	0	1	2	1	0	1	0	22	14	1	1	0	2	0	1	19	13673	1861	1	7	1	3	1	0	999
66	769	0	2015	0	1	2	0	1	1	0	24	14	1	1	1	4	0	0	19	23833	3262	1	7	1	3	1	0	999
601	619	0	2014	0	1	2	0	0	1	0	18	7	1	1	0	1	0	1	8	32214	3925	1	7	1	3	1	0	999
654	518	0	2014	0	1	2	0	0	1	0	20	7	1	0	0	4	0	1	8	32214	3925	1	7	1	3	1	0	999
640	1241	0	2016	0	1	2	0	0	1	0	19	14	1	1	0	2	0	1	19	16627	3982	1	7	1	3	1	0	999
666	1116	0	2016	0	1	2	0	1	1	0	24	3	4	0	0	2	0	1	9	31572	5030	1	7	1	3	1	0	999
604	1350	0	2016	0	1	2	0	0	1	0	19	3	1	0	0	2	0	1	19	31122	5114	1	7	1	3	1	0	999
643	800	0	2015	0	0	0	0	0	0	0	19	3	1	1	0	2	0	0	19	23391	5583	1	7	1	3	1	0	999
663	1448	0	2016	0	1	2	1	0	1	0	23	18	1	0	0	2	1	1	19	15726	6047	1	7	1	3	1	0	999
676	715	0	2014	0	1	2	0	0	1	0	26	8	1	0	0	2	0	1	19	32074	7313	1	7	1	3	1	0	999
644	793	0	2015	0	1	2	1	0	1	0	19	14	2	0	0	2	0	1	19	30098	7689	1	7	1	3	1	0	999
677	597	0	2014	0	1	2	0	0	1	0	26	3	1	1	0	2	0	1	19	32011	7967	1	7	1	3	1	0	999
645	545	0	2014	0	1	2	0	0	1	0	19	14	2	0	0	4	0	1	19	23909	7989	1	7	1	3	1	0	999
674	1065	0	2015	0	1	2	0	0	1	0	25	14	1	1	0	2	0	1	19	25448	8336	1	7	1	3	1	0	999
665	1077	0	2015	0	0	0	0	0	0	0	24	8	1	1	0	2	0	1	9	38981	4278	2	7	1	3	1	0	999
673	752	0	2015	0	1	2	0	1	1	0	25	3	1	1	0	2	0	1	19	35778	5156	2	7	1	3	1	0	999
606	976	0	2015	0	0	0	0	0	0	0	18	3	4	1	0	2	0	1	9	39375	5911	2	7	1	3	1	0	999
607	643	0	2014	0	0	0	0	0	0	0	18	11	1	0	0	2	0	1	19	37875	5974	2	7	1	3	1	0	999
616	569	0	2014	0	1	2	0	0	1	0	19	30	1	1	0	2	1	1	9	50129	8710	2	7	1	3	1	0	999
667	1379	0	2016	0	1	2	0	0	1	0	24	14	2	0	0	2	1	1	19	35380	8742	2	7	1	3	1	0	999
617	961	0	2015	0	0	0	0	0	0	0	18	6	1	0	0	1	1	1	19	51268	8987	2	7	1	3	1	0	999
619	1302	0	2016	0	1	2	0	0	1	0	18	21	1	0	0	1	0	1	16	38408	9426	2	7	1	3	1	0	999
3703	328	0	2013	1	0	1	0	0	0	0	25	14	1	0	1	4	0	0	19	51536	9462	2	7	1	3	1	0	999
3701	994	0	2015	1	0	1	0	0	0	0	23	19	1	1	1	4	0	0	5	36029	10411	2	7	1	3	1	0	999
61	918	0	2015	0	0	0	0	0	0	0	18	6	1	1	1	2	1	999	19	61011	4672	3	7	1	3	1	0	999
609	1147	0	2016	0	1	2	0	0	1	0	18	30	1	0	0	3	1	1	9	63892	6713	3	7	1	3	1	0	999
67	1168	0	2016	0	1	2	0	0	1	0	24	31	1	0	1	4	0	1	12	52656	6927	3	7	1	3	1	0	999
68	1403	0	2016	0	1	2	0	0	1	0	24	22	1	0	1	4	0	0	8	56481	7272	3	7	1	3	1	0	999
613	1316	0	2016	0	1	2	0	0	1	0	18	21	1	0	0	3	0	1	16	65494	7974	3	7	1	3	1	0	999
614	805	0	2015	0	1	2	0	0	1	0	18	30	1	0	0	1	0	1	9	57388	8334	3	7	1	3	1	0	999
621	561	0	2014	0	0	0	0	0	0	0	18	19	1	0	0	2	1	1	4	70556	10789	3	7	1	3	1	0	999
598	843	0	2015	0	1	2	0	0	1	0	19	19	1	0	0	1	1	1	4	62500	11500	3	7	1	3	1	0	999
628	422	0	2014	0	1	2	0	0	1	0	18	13	1	1	0	4	0	1	16	67411	12198	3	7	1	3	1	0	999
3898	499	0	2014	1	0	1	0	0	0	0	25	9	1	0	0	4	0	1	16	63854	12644	3	7	1	3	1	0	999
650	643	0	2014	0	0	0	0	0	0	0	19	8	1	1	0	4	0	0	9	58750	12813	3	7	1	3	1	0	999
651	581	0	2014	0	1	2	0	0	1	0	19	7	2	0	0	1	1	1	8	52857	13458	3	7	1	3	1	0	999
630	1269	0	2016	0	1	2	1	0	1	0	18	24	1	1	0	2	0	1	16	67292	14700	3	7	1	3	1	0	999
632	1205	0	2016	0	1	2	0	0	1	0	18	11	1	1	0	1	1	1	9	63047	17276	3	7	1	3	1	0	999
635	1267	0	2016	0	1	2	1	0	1	0	18	23	1	0	0	3	1	1	8	66641	20538	3	7	1	3	1	0	999
596	1369	0	2016	0	1	2	0	0	1	0	17	29	1	1	0	1	1	1	6	82646	2964	4	7	1	3	1	0	999
3700	1436	0	2016	1	0	1	0	0	0	0	20	20	1	0	1	4	0	1	3	77792	7075	4	7	1	3	1	0	999
3702	1350	0	2016	1	0	1	0	1	1	0	24	27	1	0	1	4	0	0	4	88170	8236	4	7	1	3	1	0	999
3681	731	0	2015	1	0	1	0	0	0	0	18	4	2	1	999	4	1	1	16	93095	8322	4	7	1	3	1	0	999
618	1255	0	2016	0	1	2	0	0	1	0	18	13	1	0	0	1	1	1	3	88125	9184	4	7	1	3	1	0	999
675	658	0	2014	0	1	2	0	0	1	0	25	11	1	0	0	1	1	1	8	112974	10064	4	7	1	3	1	0	999
597	1415	0	2016	0	1	2	0	0	1	0	17	27	1	1	0	4	0	0	4	95765	10281	4	7	1	3	1	0	999
647	574	0	2014	0	1	2	0	0	1	0	19	6	1	0	0	2	0	1	16	79329	10480	4	7	1	3	1	0	999
657	1331	0	2016	0	1	2	0	0	1	0	20	12	1	0	0	3	1	1	16	107083	10888	4	7	1	3	1	0	999
624	1135	0	2016	0	1	2	0	0	1	0	18	32	1	0	0	1	0	1	8	122524	11237	4	7	1	3	1	0	999
625	525	0	2014	0	1	2	0	0	1	0	18	4	2	0	0	1	999	1	3	84857	11461	4	7	1	3	1	0	999
626	741	0	2015	0	1	2	0	0	1	0	18	22	1	0	0	4	1	1	8	84279	11551	4	7	1	3	1	0	999
648	465	0	2014	0	0	0	0	0	0	0	19	23	1	0	0	3	0	1	8	82273	11765	4	7	1	3	1	0	999
658	919	0	2015	0	1	2	0	1	1	0	20	9	1	0	0	1	1	1	16	99167	13009	4	7	1	3	1	0	999
3877	1395	0	2016	1	0	1	0	0	0	0	18	4	2	0	0	1	1	1	3	81508	15032	4	7	1	3	1	0	999
3897	1400	0	2016	1	0	1	0	0	0	0	24	10	1	1	0	1	1	1	5	138533	15732	4	7	1	3	1	0	999
3890	966	0	2015	1	0	1	0	0	0	0	18	12	1	1	0	3	1	1	3	83056	17177	4	7	1	3	1	0	999
653	827	0	2015	0	1	2	0	0	1	0	19	6	2	0	0	4	1	1	16	102448	18135	4	7	1	3	1	0	999
64	741	0	2015	0	0	0	0	0	0	0	19	4	1	0	1	4	0	0	3	123452	18556	4	7	1	3	1	0	999
634	1232	0	2016	0	1	2	0	0	1	0	18	11	1	0	0	1	1	1	8	95500	19703	4	7	1	3	1	0	999
3891	1077	0	2015	1	0	1	1	0	1	0	18	29	1	1	0	1	1	1	1	93810	20059	4	7	1	3	1	0	999
3892	1388	0	2016	1	0	1	0	0	0	0	18	9	1	0	0	1	1	1	16	78800	24790	4	7	1	3	1	0	999
636	958	0	2015	0	0	0	0	0	0	0	18	23	1	0	0	3	1	1	16	150278	30487	4	7	1	3	1	0	999
637	1147	0	2016	0	0	0	0	0	0	0	18	23	1	0	0	1	1	1	8	151875	31439	4	7	1	3	1	0	999
638	910	0	2015	0	1	2	0	0	1	0	18	1	1	0	0	3	1	1	9	178152	33132	4	7	1	3	1	0	999
520	279	0	2013	0	0	0	0	0	0	0	18	14	1	1	0	2	0	1	19	24692	2436	1	8	1	3	1	0	999
591	787	0	2015	0	0	0	0	0	0	0	26	27	1	0	0	2	1	1	17	30694	2950	1	8	1	3	1	0	999
551	717	0	2014	0	1	2	0	0	1	0	19	14	4	1	0	2	1	1	19	21702	3058	1	8	1	3	1	0	999
578	461	0	2014	0	0	0	0	0	0	0	24	21	1	0	0	1	0	1	19	20896	3078	1	8	1	3	1	0	999
572	1080	0	2015	0	0	0	0	1	1	0	21	28	1	0	0	2	0	1	1	17106	3949	1	8	1	3	1	0	999
521	1126	0	2016	0	1	2	0	1	1	0	18	14	1	0	0	2	0	1	19	26814	3954	1	8	1	3	1	0	999
3696	538	0	2014	1	0	1	0	0	0	0	16	14	1	0	1	4	1	1	19	30702	4027	1	8	1	3	1	0	999
564	441	0	2014	0	1	2	0	0	1	0	20	3	1	0	0	2	0	1	19	23125	4080	1	8	1	3	1	0	999
523	1142	0	2016	0	1	2	0	0	1	0	18	7	1	0	0	4	0	1	8	31006	4543	1	8	1	3	1	0	999
3698	895	0	2015	1	0	1	0	0	1	0	18	22	1	1	1	4	0	0	8	28547	4724	1	8	1	3	1	0	999
590	1049	0	2015	0	0	0	0	0	0	0	25	7	1	0	0	4	0	1	8	28547	4724	1	8	1	3	1	0	999
3849	260	0	2013	1	0	1	1	1	1	1	18	14	1	0	0	2	0	1	19	14790	4906	1	8	1	3	1	0	999
515	1106	0	2016	0	0	0	0	0	0	0	18	18	1	1	0	4	0	0	19	26435	7549	1	8	1	3	1	0	999
573	395	0	2014	0	0	0	0	0	0	0	20	14	1	0	0	2	0	1	19	30075	7990	1	8	1	3	1	0	999
593	315	0	2013	0	1	2	0	0	1	0	26	26	1	0	0	2	0	1	19	26967	8302	1	8	1	3	1	0	999
47	429	0	2014	0	0	0	0	0	0	0	18	32	1	0	1	1	1	1	8	48687	4839	2	8	1	3	1	0	999
527	847	0	2015	0	1	2	0	1	1	0	18	26	4	0	0	2	0	1	19	37444	5837	2	8	1	3	1	0	999
55	828	0	2015	0	1	2	0	0	1	0	19	26	1	1	1	4	0	0	19	40547	7418	2	8	1	3	1	0	999
3854	1389	0	2016	1	0	1	1	0	1	0	22	14	1	1	0	2	0	1	19	34674	7458	2	8	1	3	1	0	999
58	380	0	2014	0	1	2	0	0	1	0	24	26	1	1	1	4	0	0	19	46309	7863	2	8	1	3	1	0	999
533	953	0	2015	0	1	2	0	1	1	0	18	26	4	0	0	3	0	1	19	43571	7874	2	8	1	3	1	0	999
56	828	0	2015	0	1	2	0	0	1	0	20	22	1	1	1	4	1	0	8	49423	9045	2	8	1	3	1	0	999
576	1196	0	2016	0	1	2	0	0	1	0	23	3	1	0	0	2	1	1	19	35053	9158	2	8	1	3	1	0	999
49	527	0	2014	0	0	0	0	0	0	0	18	26	1	1	1	4	0	0	19	36518	9169	2	8	1	3	1	0	999
60	300	0	2013	0	1	2	0	0	1	0	24	32	1	1	1	1	0	0	8	45668	9573	2	8	1	3	1	0	999
536	1269	0	2016	0	0	0	0	0	0	0	18	8	1	1	0	4	0	1	19	44333	9704	2	8	1	3	1	0	999
537	1144	0	2016	0	0	0	0	0	0	0	18	16	2	1	0	4	1	1	9	44792	10017	2	8	1	3	1	0	999
555	251	0	2013	0	1	2	0	0	1	0	19	26	1	1	0	2	0	1	3	38333	10748	2	8	1	3	1	0	999
3847	1143	0	2016	1	0	1	1	1	1	1	18	6	1	0	0	2	1	1	19	52500	12437	2	8	1	3	1	0	999
558	924	0	2015	0	1	2	0	1	1	0	19	14	1	0	0	2	0	1	19	50640	14983	2	8	1	3	1	0	999
3850	883	0	2015	1	0	1	0	0	0	0	18	4	2	1	0	1	0	1	3	75677	5747	3	8	1	3	1	0	999
532	995	0	2015	0	1	2	0	0	1	0	18	5	1	0	0	1	1	1	9	55938	6940	3	8	1	3	1	0	999
592	724	0	2014	0	0	0	0	1	1	0	26	6	2	0	0	2	0	1	16	53029	7040	3	8	1	3	1	0	999
566	1297	0	2016	0	1	2	0	0	1	0	20	32	1	1	0	1	0	1	12	58272	7393	3	8	1	3	1	0	999
3846	1170	0	2016	1	0	1	0	0	0	0	18	19	1	1	0	4	1	1	4	58654	8917	3	8	1	3	1	0	999
554	1182	0	2016	0	1	2	0	0	1	0	19	16	1	0	0	1	1	1	9	74076	8922	3	8	1	3	1	0	999
3867	1340	0	2016	1	0	1	1	0	1	0	24	2	1	0	0	1	1	1	6	60181	9790	3	8	1	3	1	0	999
557	1137	0	2016	0	1	2	0	0	1	0	19	14	4	1	0	2	0	1	9	61067	12357	3	8	1	3	1	0	999
586	644	0	2014	0	1	2	0	0	1	0	24	19	1	0	0	4	1	0	4	65446	13082	3	8	1	3	1	0	999
577	1330	0	2016	0	1	2	0	0	1	0	23	8	2	0	0	2	0	1	9	60203	14627	3	8	1	3	1	0	999
570	500	0	2014	0	1	2	0	0	1	0	20	31	1	1	0	2	0	1	8	58421	15653	3	8	1	3	1	0	999
546	881	0	2015	0	0	0	0	0	0	0	18	27	1	1	0	4	1	1	4	72407	17432	3	8	1	3	1	0	999
53	1428	0	2016	0	1	2	0	0	1	0	18	22	1	0	1	4	0	0	8	70400	18524	3	8	1	3	1	0	999
3863	1242	0	2016	1	0	1	0	0	0	0	24	12	1	0	0	1	1	1	16	80232	5931	4	8	1	3	1	0	999
528	674	0	2014	0	1	2	0	0	1	0	18	27	1	0	0	4	1	0	4	90645	6066	4	8	1	3	1	0	999
3864	490	0	2014	1	0	1	1	0	1	0	24	19	1	1	0	2	0	1	4	90645	6066	4	8	1	3	1	0	999
579	1001	0	2015	0	1	2	0	0	1	0	24	5	1	0	0	1	1	1	9	127036	7306	4	8	1	3	1	0	999
538	877	0	2015	0	1	2	0	0	1	0	18	21	1	1	0	1	1	1	16	86364	10329	4	8	1	3	1	0	999
539	1000	0	2015	0	0	0	0	0	0	0	18	19	1	1	0	1	1	1	4	101653	11027	4	8	1	3	1	0	999
541	891	0	2015	0	1	2	0	0	1	0	18	12	2	1	0	4	1	1	3	88861	11835	4	8	1	3	1	0	999
542	659	0	2014	0	1	2	0	0	1	0	18	13	1	1	0	3	0	1	16	77500	12073	4	8	1	3	1	0	999
3868	560	0	2014	1	0	1	0	0	0	0	24	19	1	0	0	1	1	1	4	105759	13111	4	8	1	3	1	0	999
544	1099	0	2016	0	1	2	0	0	1	0	18	20	1	1	0	1	0	1	3	80583	13297	4	8	1	3	1	0	999
3860	1366	0	2016	1	0	1	0	0	0	0	22	20	2	0	0	1	1	1	3	78092	15163	4	8	1	3	1	0	999
588	469	0	2014	0	1	2	0	0	1	0	24	23	1	0	0	3	1	999	16	91827	15316	4	8	1	3	1	0	999
560	660	0	2014	0	0	0	1	0	1	0	19	9	1	0	0	1	1	1	3	129777	15400	4	8	1	3	1	0	999
52	1000	0	2015	0	0	0	0	0	0	0	18	23	2	0	1	1	0	1	8	84500	16611	4	8	1	3	1	0	999
547	1452	0	2016	0	0	0	0	0	0	0	18	23	1	0	0	3	1	1	8	102791	18603	4	8	1	3	1	0	999
562	521	0	2014	0	0	0	0	0	0	0	19	23	2	0	0	1	1	1	8	81932	19265	4	8	1	3	1	0	999
548	1149	0	2016	0	1	2	0	0	1	0	18	4	2	1	0	4	1	1	3	80875	19582	4	8	1	3	1	0	999
3856	493	0	2014	1	0	1	1	1	1	1	19	20	1	0	0	1	1	1	3	145109	19597	4	8	1	3	1	0	999
589	430	0	2014	0	0	0	0	0	0	0	24	9	1	0	0	4	1	1	16	87188	22070	4	8	1	3	1	0	999
549	1109	0	2016	0	0	0	0	0	0	0	19	23	1	0	0	1	1	1	8	117386	25811	4	8	1	3	1	0	999
563	1324	0	2016	0	0	0	0	0	0	0	19	23	1	0	0	3	1	0	8	177500	40733	4	8	1	3	1	0	999
3834	527	0	2014	1	0	1	0	0	0	0	23	14	2	0	0	2	0	1	19	20896	3078	1	9	1	3	1	0	999
3828	854	0	2015	1	0	1	0	0	0	0	19	14	4	0	0	2	0	1	19	16959	3571	1	9	1	3	1	0	999
473	1224	0	2016	0	0	0	0	0	0	0	19	14	4	1	0	2	0	1	19	16627	3982	1	9	1	3	1	0	999
504	1029	0	2015	0	1	2	0	0	1	0	25	7	1	1	0	2	0	1	8	28547	4724	1	9	1	3	1	0	999
475	806	0	2015	0	1	2	0	0	1	0	19	14	2	0	0	4	0	1	19	28486	4866	1	9	1	3	1	0	999
488	1036	0	2015	0	0	0	0	0	0	0	20	14	1	1	0	3	0	1	19	31485	5055	1	9	1	3	1	0	999
478	498	0	2014	0	1	2	0	0	1	0	19	10	1	0	0	1	0	1	20	24556	5991	1	9	1	3	1	0	999
497	1379	0	2016	0	1	2	0	0	1	0	24	6	2	0	0	2	0	1	19	24776	6499	1	9	1	3	1	0	999
482	248	0	2013	0	1	2	0	0	1	0	19	26	4	0	0	4	0	1	19	32177	8554	1	9	1	3	1	0	999
41	864	0	2015	0	1	2	0	0	1	0	24	26	1	1	1	1	0	0	19	34102	4092	2	9	1	3	1	0	999
43	1144	0	2016	0	0	0	0	0	0	0	24	14	1	0	1	4	0	1	19	32963	4859	2	9	1	3	1	0	999
494	1217	0	2016	0	1	2	0	0	1	0	21	8	1	0	0	2	0	1	9	33949	6468	2	9	1	3	1	0	999
38	777	0	2015	0	1	2	0	0	1	0	19	26	1	0	1	4	0	0	19	40148	6588	2	9	1	3	1	0	999
36	981	0	2015	0	0	0	0	0	0	0	16	26	2	1	1	2	0	1	19	40143	6650	2	9	1	3	1	0	999
3838	659	0	2014	1	0	1	0	0	0	0	24	14	1	1	0	2	0	1	19	36818	8809	2	9	1	3	1	0	999
485	1246	0	2016	0	0	0	0	0	0	0	19	25	1	0	0	2	1	1	19	51646	10770	2	9	1	3	1	0	999
498	1368	0	2016	0	1	2	0	0	1	0	24	8	1	0	0	1	0	1	9	63269	7112	3	9	1	3	1	0	999
39	483	0	2014	0	0	0	0	0	0	0	20	15	1	0	1	1	999	1	8	59583	7481	3	9	1	3	1	0	999
492	980	0	2015	0	1	2	0	0	1	0	20	31	1	0	0	4	1	1	8	67746	7855	3	9	1	3	1	0	999
480	1053	0	2015	0	1	2	0	1	1	0	19	26	1	1	0	4	0	0	19	71029	7931	3	9	1	3	1	0	999
3839	533	0	2014	1	0	1	0	0	0	0	24	9	1	1	0	1	1	1	16	74250	11853	3	9	1	3	1	0	999
3832	1021	0	2015	1	0	1	0	0	0	0	21	31	1	0	0	4	1	1	8	71623	12614	3	9	1	3	1	0	999
509	953	0	2015	0	1	2	0	1	1	0	26	24	1	1	0	1	1	1	16	85657	5798	4	9	1	3	1	0	999
3836	1192	0	2016	1	0	1	0	0	0	0	25	10	1	0	0	1	1	1	4	93558	6932	4	9	1	3	1	0	999
499	1099	0	2016	0	1	2	0	0	1	0	24	10	1	1	0	2	0	1	5	87697	7286	4	9	1	3	1	0	999
502	1217	0	2016	0	0	0	0	0	0	0	24	12	1	1	0	3	0	1	16	101771	10287	4	9	1	3	1	0	999
3826	1260	0	2016	1	0	1	0	0	0	0	18	30	1	0	0	1	1	1	9	80284	10576	4	9	1	3	1	0	999
3835	771	0	2015	1	0	1	0	0	0	0	23	19	1	1	0	1	1	1	4	202857	39949	4	9	1	3	1	0	999
429	1184	0	2016	0	1	2	0	0	1	0	20	14	4	0	0	2	0	1	19	21502	2976	1	10	1	3	1	0	999
458	261	0	2013	0	1	2	0	0	1	0	25	14	4	0	0	2	1	1	19	24768	4401	1	10	1	3	1	0	999
417	809	0	2015	0	1	2	0	0	1	0	19	14	2	0	0	1	0	1	19	26896	6573	1	10	1	3	1	0	999
459	1155	0	2016	0	1	2	0	0	1	0	25	18	1	0	0	2	0	1	19	15731	7158	1	10	1	3	1	0	999
3816	1351	0	2016	1	0	1	0	0	0	0	23	14	4	1	0	2	0	1	19	15731	7158	1	10	1	3	1	0	999
3813	545	0	2014	1	0	1	0	1	1	0	19	14	1	0	0	2	0	1	19	29688	7792	1	10	1	3	1	0	999
457	414	0	2014	0	1	2	0	0	1	0	25	14	2	0	0	3	0	1	9	34835	2642	2	10	1	3	1	0	999
447	465	0	2014	0	1	2	0	1	1	0	24	26	2	0	0	3	0	1	19	36362	4372	2	10	1	3	1	0	999
465	461	0	2014	0	1	2	0	1	1	0	27	3	1	1	0	2	0	1	19	36148	5318	2	10	1	3	1	0	999
28	617	0	2014	0	1	2	0	0	1	0	20	14	2	0	1	4	0	1	9	32759	6160	2	10	1	3	1	0	999
35	385	0	2014	0	1	2	0	0	1	0	26	22	1	1	1	4	1	0	8	34632	8861	2	10	1	3	1	0	999
3809	783	0	2015	1	0	1	0	0	0	0	19	8	2	0	0	2	0	1	9	50938	9266	2	10	1	3	1	0	999
32	1385	0	2016	0	0	0	0	0	0	0	23	14	2	1	1	2	0	1	19	44233	9455	2	10	1	3	1	0	999
1	1108	0	2016	0	0	0	0	0	0	0	25	5	1	0	999	4	1	1	17	44095	10111	2	10	1	3	1	0	999
401	241	0	2013	0	1	2	0	1	1	0	16	3	1	1	0	2	0	0	19	34018	11809	2	10	1	3	1	0	999
3691	339	0	2013	1	0	1	0	0	0	0	26	26	1	0	1	4	0	0	19	37045	15870	2	10	1	3	1	0	999
414	1253	0	2016	0	0	0	0	0	0	0	19	7	1	1	0	1	1	1	8	68889	5409	3	10	1	3	1	0	999
34	955	0	2015	0	1	2	0	0	1	0	25	15	2	0	1	4	0	1	8	60551	6810	3	10	1	3	1	0	999
449	1157	0	2016	0	1	2	0	0	1	0	24	20	1	0	0	3	1	1	3	65382	7104	3	10	1	3	1	0	999
23	962	0	2015	0	0	0	0	0	0	0	18	32	1	0	1	1	1	1	8	62727	8274	3	10	1	3	1	0	999
419	673	0	2014	0	1	2	0	0	1	0	19	16	2	1	0	4	0	1	9	53792	9376	3	10	1	3	1	0	999
421	419	0	2014	0	1	2	0	1	1	0	20	31	1	0	0	3	1	0	8	64179	9471	3	10	1	3	1	0	999
423	1155	0	2016	0	0	0	0	0	0	0	19	1	1	1	0	1	1	1	9	68065	10736	3	10	1	3	1	0	999
408	846	0	2015	0	1	2	0	0	1	0	17	10	1	0	0	1	1	1	5	52661	11554	3	10	1	3	1	0	999
426	574	0	2014	0	1	2	0	0	1	0	19	27	1	1	0	1	0	0	4	53973	13140	3	10	1	3	1	0	999
24	744	0	2015	0	0	0	0	0	0	0	19	19	1	1	1	1	0	1	4	65000	13444	3	10	1	3	1	0	999
433	987	0	2015	0	0	0	0	0	0	0	20	25	1	0	0	2	0	1	19	54009	13587	3	10	1	3	1	0	999
427	868	0	2015	0	0	0	0	0	0	0	19	19	1	1	0	1	0	1	4	65250	15288	3	10	1	3	1	0	999
403	708	0	2014	0	0	0	0	0	0	0	16	6	1	0	0	1	1	1	19	72962	17642	3	10	1	3	1	0	999
431	959	0	2015	0	0	0	0	0	0	0	20	11	1	0	0	1	1	1	9	116389	8940	4	10	1	3	1	0	999
454	560	0	2014	0	0	0	0	0	0	0	24	27	1	0	0	2	1	0	4	76908	11410	4	10	1	3	1	0	999
424	570	0	2014	0	0	0	0	0	0	0	19	10	1	0	0	4	1	1	5	86000	11596	4	10	1	3	1	0	999
425	898	0	2015	0	0	0	0	0	0	0	19	9	1	1	0	1	1	1	16	115682	12489	4	10	1	3	1	0	999
25	1100	0	2016	0	0	0	0	0	0	0	19	19	1	0	1	4	1	1	4	100325	15367	4	10	1	3	1	0	999
402	798	0	2015	0	1	2	0	0	1	0	16	23	1	0	0	3	1	1	16	94914	15510	4	10	1	3	1	0	999
29	619	0	2014	0	0	0	1	1	1	0	20	4	1	1	1	4	0	0	3	76333	16313	4	10	1	3	1	0	999
3811	762	0	2015	1	0	1	0	1	1	0	20	26	1	0	0	2	0	1	19	76750	19494	4	10	1	3	1	0	999
30	969	0	2015	0	0	0	0	0	0	0	20	15	2	0	1	1	0	1	8	77167	19969	4	10	1	3	1	0	999
3689	884	0	2015	1	0	1	0	0	0	0	25	18	1	0	1	4	1	1	19	101984	22879	4	10	1	3	1	0	999
463	989	0	2015	0	1	2	0	0	1	0	25	20	1	0	0	4	0	1	3	130500	26553	4	10	1	3	1	0	999
394	310	0	2013	0	1	2	0	0	1	0	26	14	1	1	0	2	0	1	19	32651	2702	1	11	1	3	1	0	999
356	444	0	2014	0	1	2	0	0	1	0	16	14	1	0	0	2	0	1	19	27574	4614	1	11	1	3	1	0	999
3805	405	0	2014	1	0	1	0	0	0	0	25	3	1	1	0	2	0	1	19	25878	4621	1	11	1	3	1	0	999
4434	968	0	2015	1	0	1	1	1	1	1	19	7	1	0	0	2	1	1	8	28547	4724	1	11	1	3	1	0	999
3800	682	0	2014	1	0	1	1	0	1	0	21	18	1	0	0	2	0	1	19	20528	5187	1	11	1	3	1	0	999
3796	483	0	2014	1	0	1	0	0	0	0	17	14	1	1	0	2	0	1	19	19044	5563	1	11	1	3	1	0	999
366	1360	0	2016	0	1	2	0	1	1	0	17	26	1	1	0	2	0	1	19	19105	5984	1	11	1	3	1	0	999
358	451	0	2014	0	0	0	0	0	0	0	16	14	2	1	0	2	0	1	19	27787	6096	1	11	1	3	1	0	999
383	853	0	2015	0	0	0	0	0	0	0	24	8	1	1	0	2	0	1	9	32328	8425	1	11	1	3	1	0	999
391	623	0	2014	0	0	0	0	0	0	0	25	14	1	0	0	2	0	1	19	34153	3481	2	11	1	3	1	0	999
3797	1249	0	2016	1	0	1	0	0	0	0	20	26	1	0	0	2	1	1	19	51577	5650	2	11	1	3	1	0	999
380	1333	0	2016	0	1	2	0	0	1	0	24	6	1	1	0	2	0	1	19	34365	5719	2	11	1	3	1	0	999
365	982	0	2015	0	0	0	0	0	0	0	17	6	2	0	0	2	999	1	19	34522	5843	2	11	1	3	1	0	999
360	247	0	2013	0	0	0	0	0	0	0	16	14	2	1	0	2	0	1	19	33179	10267	2	11	1	3	1	0	999
3795	344	0	2013	1	0	1	0	0	0	0	18	26	2	1	0	2	0	1	19	60128	5253	3	11	1	3	1	0	999
382	1291	0	2016	0	0	0	0	0	0	0	24	18	1	0	0	2	1	1	19	53463	8072	3	11	1	3	1	0	999
369	899	0	2015	0	0	0	0	0	0	0	17	9	1	0	0	1	1	1	16	62045	8808	3	11	1	3	1	0	999
359	1226	0	2016	0	1	2	0	0	1	0	16	27	1	0	0	4	0	1	11	67705	9568	3	11	1	3	1	0	999
15	1416	0	2016	0	1	2	0	0	1	0	16	15	1	1	1	1	0	0	8	69801	9932	3	11	1	3	1	0	999
396	771	0	2015	0	1	2	0	0	1	0	26	23	1	0	0	1	0	1	8	64375	14390	3	11	1	3	1	0	999
22	581	0	2014	0	0	0	0	0	0	0	25	27	1	1	1	4	0	1	4	73750	17419	3	11	1	3	1	0	999
376	577	0	2014	0	0	0	0	0	0	0	21	19	1	1	0	4	1	0	5	93900	5194	4	11	1	3	1	0	999
373	783	0	2015	0	1	2	0	0	1	0	18	31	1	0	0	1	1	1	8	166758	15906	4	11	1	3	1	0	999
387	1022	0	2015	0	0	0	0	0	0	0	24	11	1	0	0	1	0	0	9	100880	18257	4	11	1	3	1	0	999
388	1346	0	2016	0	0	0	0	0	0	0	24	32	1	1	0	1	1	1	8	104013	20900	4	11	1	3	1	0	999
389	1357	0	2016	0	0	0	0	0	0	0	24	20	1	1	0	4	1	1	3	119583	22753	4	11	1	3	1	0	999
341	832	0	2015	0	1	2	0	1	1	0	25	26	1	0	0	3	1	0	19	17683	2805	1	12	1	3	1	0	999
3792	241	0	2013	1	0	1	0	0	0	0	22	26	1	0	0	3	1	0	19	18179	4452	1	12	1	3	1	0	999
3793	387	0	2014	1	0	1	1	1	1	1	26	26	1	0	0	2	0	1	19	27793	6809	1	12	1	3	1	0	999
327	394	0	2014	0	1	2	0	1	1	0	18	3	4	1	0	4	0	0	19	32074	7313	1	12	1	3	1	0	999
337	1001	0	2015	0	0	0	0	0	0	0	21	6	1	0	0	2	0	1	19	23380	13440	1	12	1	3	1	0	999
347	938	0	2015	0	1	2	0	0	1	0	26	26	4	1	0	1	0	1	19	33903	3304	2	12	1	3	1	0	999
342	980	0	2015	0	0	0	0	0	0	0	25	26	4	0	0	1	0	1	19	36786	4619	2	12	1	3	1	0	999
334	1436	0	2016	0	1	2	0	1	1	0	22	3	4	0	0	2	0	1	19	36239	6457	2	12	1	3	1	0	999
335	988	0	2015	0	0	0	0	0	0	0	21	6	2	0	0	2	1	1	19	38603	7703	2	12	1	3	1	0	999
317	902	0	2015	0	1	2	0	0	1	0	18	28	1	0	0	1	1	1	1	46959	7825	2	12	1	3	1	0	999
318	671	0	2014	0	1	2	0	1	1	0	16	19	1	0	0	1	0	1	5	47804	8654	2	12	1	3	1	0	999
320	765	0	2015	0	1	2	0	0	1	0	16	13	1	0	0	3	1	1	16	50063	12124	2	12	1	3	1	0	999
352	430	0	2014	0	1	2	0	1	1	0	27	26	4	1	0	1	0	1	19	59625	5108	3	12	1	3	1	0	999
343	804	0	2015	0	0	0	0	0	0	0	25	32	1	0	0	1	1	1	8	71731	6455	3	12	1	3	1	0	999
351	1178	0	2016	0	1	2	0	0	1	0	26	32	1	1	0	1	1	1	8	62000	7145	3	12	1	3	1	0	999
13	1269	0	2016	0	1	2	0	0	1	0	18	15	1	0	1	1	0	1	8	64479	8467	3	12	1	3	1	0	999
319	1127	0	2016	0	0	0	0	0	0	0	16	11	1	0	0	1	0	1	9	68871	10038	3	12	1	3	1	0	999
329	792	0	2015	0	0	0	0	0	0	0	18	32	2	1	0	1	0	1	3	82470	8920	4	12	1	3	1	0	999
345	653	0	2014	0	1	2	0	0	1	0	25	24	1	0	0	1	0	1	8	83452	9238	4	12	1	3	1	0	999
354	421	0	2014	0	1	2	0	0	1	0	27	31	1	0	0	1	1	1	8	84091	12954	4	12	1	3	1	0	999
333	925	0	2015	0	1	2	0	1	1	0	18	25	1	1	0	1	1	1	16	108322	18711	4	12	1	3	1	0	999
3682	308	0	2013	1	0	1	0	0	0	0	17	14	1	0	1	2	0	1	19	28611	4978	1	13	1	3	1	0	999
286	734	0	2015	0	1	2	0	0	1	0	19	14	1	0	0	2	0	1	19	29153	5875	1	13	1	3	1	0	999
290	1262	0	2016	0	0	0	0	0	0	0	17	30	1	1	0	2	0	1	9	22610	7600	1	13	1	3	1	0	999
6	1114	0	2016	0	1	2	0	0	1	0	18	14	999	0	1	4	0	1	19	27574	7776	1	13	1	3	1	0	999
292	421	0	2014	0	1	2	0	1	1	0	17	14	1	0	0	2	0	1	19	27620	7926	1	13	1	3	1	0	999
293	416	0	2014	0	0	0	0	0	0	0	18	14	1	0	0	2	0	1	19	20357	7943	1	13	1	3	1	0	999
279	503	0	2014	0	1	2	0	0	1	0	17	14	4	1	0	3	0	0	19	38617	2980	2	13	1	3	1	0	999
8	786	0	2015	0	0	0	0	0	0	0	21	26	1	1	1	4	0	0	19	40547	7418	2	13	1	3	1	0	999
314	720	0	2014	0	0	0	0	0	0	0	26	14	1	1	0	2	0	1	19	32972	7461	2	13	1	3	1	0	999
297	769	0	2015	0	0	0	0	0	0	0	19	31	1	1	0	2	0	1	8	49423	9045	2	13	1	3	1	0	999
312	863	0	2015	0	0	0	0	0	0	0	22	14	2	1	0	2	0	1	19	43370	11434	2	13	1	3	1	0	999
313	966	0	2015	0	0	0	0	0	0	0	23	7	1	0	0	4	0	0	8	41750	11490	2	13	1	3	1	0	999
3785	1416	0	2016	1	0	1	0	0	0	0	20	7	1	1	0	4	1	1	8	37083	14581	2	13	1	3	1	0	999
291	352	0	2013	0	0	0	0	0	0	0	17	7	1	1	0	1	1	1	8	68448	7625	3	13	1	3	1	0	999
3786	966	0	2015	1	0	1	0	0	0	0	22	22	1	1	0	2	0	1	8	67746	7855	3	13	1	3	1	0	999
295	1303	0	2016	0	0	0	0	0	0	0	17	19	1	0	0	1	0	1	4	74137	8841	3	13	1	3	1	0	999
307	324	0	2013	0	1	2	0	0	1	0	21	14	4	1	0	4	1	1	19	73281	12210	3	13	1	3	1	0	999
303	779	0	2015	0	1	2	0	0	1	0	18	20	1	0	0	1	1	1	3	62292	19629	3	13	1	3	1	0	999
281	1277	0	2016	0	1	2	0	0	1	0	18	32	1	0	0	1	1	1	8	82161	4516	4	13	1	3	1	0	999
5	555	0	2014	0	1	2	0	0	1	0	18	15	1	1	1	4	0	0	8	83428	7442	4	13	1	3	1	0	999
294	1175	0	2016	0	0	0	0	0	0	0	17	19	1	0	0	3	1	1	4	84196	8247	4	13	1	3	1	0	999
300	569	0	2014	0	0	0	0	0	0	0	18	23	1	0	0	3	1	999	8	91886	10390	4	13	1	3	1	0	999
276	1022	0	2015	0	1	2	0	0	1	0	23	14	2	0	0	2	0	1	19	14836	6792	1	14	1	3	1	0	999
4149	538	0	2014	1	0	1	0	0	0	0	25	10	1	0	0	2	1	1	5	47992	7947	2	999	0	4	1	0	999
250	941	0	2015	0	1	2	1	0	1	0	18	30	1	1	1	4	0	1	9	23029	5765	1	9	0	4	1	0	999
3744	234	0	2013	1	0	1	0	0	0	0	18	26	1	0	1	4	0	0	19	35750	5379	2	9	0	4	1	0	999
1930	1386	0	2016	0	0	0	0	0	0	0	18	19	1	1	0	1	0	1	4	46750	13449	2	9	0	4	1	0	999
1902	1226	0	2016	0	1	2	0	0	1	0	18	30	1	0	0	2	0	1	9	63892	6713	3	9	0	4	1	0	999
1914	1224	0	2016	0	0	0	0	0	0	0	18	11	1	0	0	1	1	1	16	58348	9136	3	9	0	4	1	0	999
1918	946	0	2015	0	1	2	1	0	1	0	18	9	2	0	0	1	1	1	16	74922	10729	3	9	0	4	1	0	999
1920	1231	0	2016	0	0	0	0	0	0	0	18	19	1	0	0	2	1	1	4	57423	10810	3	9	0	4	1	0	999
252	567	0	2014	0	0	0	0	0	0	0	18	27	1	1	1	4	0	1	4	53973	13140	3	9	0	4	1	0	999
1924	905	0	2015	0	0	0	0	0	0	0	18	30	1	1	0	1	1	1	9	78000	11743	4	9	0	4	1	0	999
1928	981	0	2015	0	0	0	0	0	0	0	18	12	1	0	0	3	0	1	16	100865	12976	4	9	0	4	1	0	999
1933	715	0	2014	0	0	0	0	0	0	0	18	11	1	0	0	1	1	1	16	84719	14951	4	9	0	4	1	0	999
1935	738	0	2015	0	0	0	0	0	0	0	18	19	1	0	0	4	1	0	5	132969	18682	4	9	0	4	1	0	999
253	807	0	2015	0	1	2	0	0	1	0	18	15	2	0	1	1	0	1	8	77167	19969	4	9	0	4	1	0	999
1938	1119	0	2016	0	1	2	0	0	1	0	18	9	2	0	0	1	1	1	16	78800	24790	4	9	0	4	1	0	999
239	1388	0	2016	0	0	0	0	0	0	0	18	22	1	1	1	4	0	0	8	31006	4543	1	10	0	4	1	0	999
1865	1219	0	2016	0	0	0	0	0	0	0	18	8	1	1	0	2	1	0	19	32727	7086	2	10	0	4	1	0	999
1880	1218	0	2016	0	0	0	0	0	0	0	18	23	2	0	0	4	0	1	16	47622	10477	2	10	0	4	1	0	999
1856	283	0	2013	0	0	0	0	0	0	0	18	14	1	0	0	1	1	1	19	68879	4387	3	10	0	4	1	0	999
4196	883	0	2015	1	0	1	0	0	0	0	18	4	2	1	0	1	0	1	3	75677	5747	3	10	0	4	1	0	999
1868	1056	0	2015	0	1	2	1	1	1	1	18	32	1	0	0	1	1	1	8	62727	8274	3	10	0	4	1	0	999
4201	892	0	2015	1	0	1	0	0	0	0	18	19	1	0	0	2	1	1	4	65250	15288	3	10	0	4	1	0	999
4197	1318	0	2016	1	0	1	0	0	0	0	19	9	1	1	0	1	1	1	16	84320	6321	4	10	0	4	1	0	999
4200	595	0	2014	1	0	1	0	0	0	0	18	10	1	0	0	1	0	1	5	91699	13143	4	10	0	4	1	0	999
1888	1162	0	2016	0	0	0	0	0	0	0	18	10	1	1	0	1	1	1	5	88109	15512	4	10	0	4	1	0	999
1889	413	0	2014	0	0	0	0	0	0	0	18	13	1	0	0	1	1	1	16	88226	15553	4	10	0	4	1	0	999
1890	1331	0	2016	0	0	0	0	0	0	0	18	19	1	0	0	1	1	1	4	108393	15893	4	10	0	4	1	0	999
1838	329	0	2013	0	0	0	0	0	0	0	19	3	4	0	0	2	0	1	19	25417	2766	1	11	0	4	1	0	999
1813	1093	0	2015	0	0	0	0	0	0	0	18	7	1	1	0	4	0	1	8	28547	4724	1	11	0	4	1	0	999
1814	1354	0	2016	0	0	0	0	0	0	0	18	8	2	1	0	1	0	1	9	29722	4984	1	11	0	4	1	0	999
237	1116	0	2016	0	0	0	0	0	0	0	19	26	1	0	1	4	0	0	19	28503	5377	1	11	0	4	1	0	999
1816	1184	0	2016	0	1	2	0	0	1	0	18	18	1	1	0	3	0	1	19	36397	5295	2	11	0	4	1	0	999
1841	1082	0	2015	0	0	0	0	0	0	0	19	6	2	1	0	2	1	1	19	41833	7802	2	11	0	4	1	0	999
238	1031	0	2015	0	0	0	0	0	0	0	19	7	1	1	1	2	0	1	8	41750	11490	2	11	0	4	1	0	999
233	639	0	2014	0	0	0	0	0	0	0	18	23	1	1	1	1	0	0	8	55060	6299	3	11	0	4	1	0	999
1820	520	0	2014	0	0	0	0	0	0	0	18	25	1	1	0	2	0	1	19	63827	7074	3	11	0	4	1	0	999
1846	996	0	2015	0	0	0	0	0	0	0	19	31	1	0	0	4	1	1	8	93125	12130	4	11	0	4	1	0	999
1829	636	0	2014	0	0	0	0	0	0	0	18	19	1	0	0	3	1	1	4	90292	13040	4	11	0	4	1	0	999
1831	1220	0	2016	0	0	0	0	0	0	0	18	30	1	0	0	4	1	1	9	89912	18000	4	11	0	4	1	0	999
1835	742	0	2015	0	0	0	0	0	0	0	18	11	1	0	0	1	1	1	16	91522	31436	4	11	0	4	1	0	999
1837	1267	0	2016	0	1	2	1	0	1	0	18	23	1	1	0	3	1	1	8	177500	40733	4	11	0	4	1	0	999
1797	1151	0	2016	0	0	0	0	0	0	0	24	26	4	0	0	2	0	1	19	29350	5533	1	12	0	4	1	0	999
1789	1241	0	2016	0	0	0	0	0	0	0	20	14	1	1	0	2	1	1	19	26531	5583	1	12	0	4	1	0	999
226	892	0	2015	0	0	0	0	0	0	0	19	26	1	1	1	4	0	0	19	40148	6588	2	12	0	4	1	0	999
1781	856	0	2015	0	0	0	0	0	0	0	19	8	1	1	0	2	0	1	9	50938	9266	2	12	0	4	1	0	999
4183	1234	0	2016	1	0	1	0	1	1	0	19	16	1	0	0	1	0	1	9	44727	12880	2	12	0	4	1	0	999
218	538	0	2014	0	0	0	0	0	0	0	18	28	1	0	1	4	1	0	1	67832	5311	3	12	0	4	1	0	999
219	602	0	2014	0	0	0	0	0	0	0	18	15	1	0	1	1	0	0	8	65486	6912	3	12	0	4	1	0	999
1757	1018	0	2015	0	0	0	0	0	0	0	18	19	1	0	0	4	1	1	4	57169	7967	3	12	0	4	1	0	999
1760	1410	0	2016	0	0	0	0	0	0	0	18	13	1	1	0	3	1	1	16	70550	8769	3	12	0	4	1	0	999
1762	561	0	2014	0	0	0	0	0	0	0	18	27	1	0	0	4	1	1	4	69698	8984	3	12	0	4	1	0	999
221	657	0	2014	0	0	0	0	0	0	0	18	31	1	1	1	4	0	1	8	64179	9471	3	12	0	4	1	0	999
1796	960	0	2015	0	1	2	0	0	1	0	24	21	1	1	0	4	1	1	16	82900	5209	4	12	0	4	1	0	999
1755	1270	0	2016	0	0	0	0	0	0	0	17	20	1	0	0	4	1	1	3	77792	7075	4	12	0	4	1	0	999
1759	1288	0	2016	0	1	2	0	0	1	0	18	23	1	1	0	3	1	1	8	132788	8324	4	12	0	4	1	0	999
1766	619	0	2014	0	0	0	0	0	0	0	18	23	2	1	0	3	1	999	9	88643	10154	4	12	0	4	1	0	999
232	531	0	2014	0	1	2	0	0	1	0	24	23	2	0	1	4	0	0	8	91886	10390	4	12	0	4	1	0	999
1791	702	0	2014	0	1	2	0	0	1	0	20	31	1	1	0	3	1	1	8	110577	11205	4	12	0	4	1	0	999
4178	352	0	2013	1	0	1	0	0	0	0	23	14	1	1	0	2	0	1	19	14340	2663	1	13	0	4	1	0	999
215	289	0	2013	0	0	0	0	0	0	0	25	26	1	1	1	4	0	1	19	33963	4049	2	13	0	4	1	0	999
1718	715	0	2014	0	0	0	0	0	0	0	19	26	2	0	0	4	1	0	19	37064	7245	2	13	0	4	1	0	999
1692	1373	0	2016	0	0	0	0	0	0	0	18	22	1	1	0	4	1	0	8	34420	7912	2	13	0	4	1	0	999
3743	878	0	2015	1	0	1	0	0	0	0	21	31	2	1	1	4	999	1	8	49423	9045	2	13	0	4	1	0	999
1695	1387	0	2016	0	0	0	0	1	1	0	18	3	4	1	0	2	0	0	19	35053	9158	2	13	0	4	1	0	999
1681	1374	0	2016	0	1	2	0	1	1	0	17	14	4	0	0	2	0	1	19	35053	9158	2	13	0	4	1	0	999
211	1311	0	2016	0	0	0	0	0	0	0	20	31	1	0	1	4	0	0	8	37083	14581	2	13	0	4	1	0	999
1706	828	0	2015	0	0	0	0	0	0	0	18	14	4	1	0	2	0	1	19	50640	14983	2	13	0	4	1	0	999
206	435	0	2014	0	0	0	0	0	0	0	18	22	1	0	1	4	0	0	8	53039	5259	3	13	0	4	1	0	999
1719	611	0	2014	0	0	0	0	0	0	0	19	19	1	1	0	4	0	1	4	67165	8157	3	13	0	4	1	0	999
1720	1365	0	2016	0	0	0	0	0	0	0	19	15	1	1	0	4	0	0	8	69801	9932	3	13	0	4	1	0	999
1696	1119	0	2016	0	0	0	0	0	0	0	18	15	1	1	0	4	0	1	8	69801	9932	3	13	0	4	1	0	999
1739	604	0	2014	0	0	0	0	0	0	0	24	19	1	1	0	4	1	1	4	59250	15091	3	13	0	4	1	0	999
1736	328	0	2013	0	1	2	1	0	1	0	24	24	1	0	0	1	1	1	16	98006	8349	4	13	0	4	1	0	999
1725	577	0	2014	0	0	0	0	0	0	0	20	19	1	0	0	3	1	1	4	104000	9420	4	13	0	4	1	0	999
1707	1442	0	2016	0	0	0	0	0	0	0	18	19	1	0	0	4	1	1	4	113125	15843	4	13	0	4	1	0	999
1709	542	0	2014	0	0	0	0	0	0	0	18	31	1	1	0	3	0	1	8	110357	16912	4	13	0	4	1	0	999
4441	821	0	2015	1	0	1	0	0	0	0	18	26	4	1	0	2	0	1	19	17683	2805	1	14	0	4	1	0	999
1638	466	0	2014	0	0	0	0	0	0	0	19	14	1	1	0	2	1	1	19	23675	7508	1	14	0	4	1	0	999
204	854	0	2015	0	0	0	0	0	0	0	26	21	1	1	1	1	0	0	16	30024	11170	1	14	0	4	1	0	999
1583	1078	0	2015	0	0	0	0	0	0	0	16	21	1	1	0	2	0	1	16	35181	5582	2	14	0	4	1	0	999
1594	450	0	2014	0	0	0	0	0	0	0	17	14	1	1	0	2	0	1	19	41779	6435	2	14	0	4	1	0	999
201	1367	0	2016	0	0	0	0	0	0	0	24	15	1	1	1	4	1	1	8	34420	7912	2	14	0	4	1	0	999
1621	913	0	2015	0	1	2	0	0	1	0	18	21	1	0	0	4	0	1	16	52607	10277	2	14	0	4	1	0	999
1623	582	0	2014	0	0	0	0	0	0	0	18	26	1	0	0	3	0	1	19	42350	12653	2	14	0	4	1	0	999
199	346	0	2013	0	0	0	0	0	0	0	23	26	1	1	1	4	0	0	19	37045	15870	2	14	0	4	1	0	999
1608	1259	0	2016	0	1	2	0	0	1	0	18	7	1	1	0	1	1	1	8	68889	5409	3	14	0	4	1	0	999
1635	514	0	2014	0	0	0	0	0	0	0	19	13	1	1	0	3	0	1	16	61101	6334	3	14	0	4	1	0	999
1663	1028	0	2015	0	1	2	1	0	1	0	24	8	1	0	0	1	0	1	9	60179	6742	3	14	0	4	1	0	999
190	693	0	2014	0	0	0	0	0	0	0	18	31	1	1	1	4	0	1	8	68519	8401	3	14	0	4	1	0	999
1598	1290	0	2016	0	0	0	0	0	0	0	17	29	1	1	0	2	1	1	6	59286	8491	3	14	0	4	1	0	999
1647	783	0	2015	0	0	0	0	0	0	0	20	27	1	0	0	2	1	1	4	67262	8972	3	14	0	4	1	0	999
1618	710	0	2014	0	0	0	0	0	0	0	18	27	1	1	0	2	0	1	4	69309	9370	3	14	0	4	1	0	999
1648	1231	0	2016	0	0	0	0	0	0	0	21	10	1	0	0	3	1	1	5	74729	9511	3	14	0	4	1	0	999
1678	699	0	2014	0	0	0	0	0	0	0	26	1	1	0	0	4	1	0	9	59494	13457	3	14	0	4	1	0	999
1656	588	0	2014	0	1	2	0	0	1	0	21	14	1	0	0	2	0	1	19	61607	13802	3	14	0	4	1	0	999
1606	290	0	2013	0	1	2	0	0	1	0	18	30	1	0	0	4	1	1	9	108220	4766	4	14	0	4	1	0	999
1591	801	0	2015	0	1	2	0	0	1	0	19	27	1	0	0	2	1	1	4	76723	6109	4	14	0	4	1	0	999
1595	930	0	2015	0	0	0	0	0	0	0	17	12	1	1	0	1	1	1	16	94618	6843	4	14	0	4	1	0	999
1615	1008	0	2015	0	0	0	0	0	0	0	18	23	1	1	0	3	1	1	8	114911	8190	4	14	0	4	1	0	999
1585	721	0	2014	0	0	0	0	0	0	0	16	23	1	1	0	3	1	1	8	94576	13828	4	14	0	4	1	0	999
1625	1344	0	2016	0	0	0	0	0	0	0	18	19	2	0	0	1	0	1	4	97097	14625	4	14	0	4	1	0	999
1627	518	0	2014	0	0	0	0	0	0	0	18	7	1	1	0	1	1	1	8	81932	19265	4	14	0	4	1	0	999
1643	1015	0	2015	0	0	0	0	0	0	0	19	19	1	1	0	3	1	1	4	107670	19557	4	14	0	4	1	0	999
1628	1413	0	2016	0	0	0	0	0	0	0	18	19	1	1	0	4	0	1	4	105313	22663	4	14	0	4	1	0	999
1506	419	0	2014	0	0	0	0	0	0	0	18	14	2	1	0	2	0	1	19	13183	2890	1	15	0	4	1	0	999
1508	667	0	2014	0	1	2	0	0	1	0	17	14	1	0	0	2	0	1	19	30601	3939	1	15	0	4	1	0	999
1509	787	0	2015	0	0	0	0	0	0	0	17	6	1	1	0	2	1	1	19	14844	4151	1	15	0	4	1	0	999
1510	1203	0	2016	0	0	0	0	0	0	0	18	14	1	1	0	2	0	1	19	26776	5001	1	15	0	4	1	0	999
1554	983	0	2015	0	0	0	0	0	0	0	24	14	1	0	0	2	0	1	19	28125	5802	1	15	0	4	1	0	999
1570	254	0	2013	0	0	0	0	0	0	0	25	14	1	0	0	2	0	1	19	24303	5881	1	15	0	4	1	0	999
1578	948	0	2015	0	0	0	0	0	0	0	26	14	4	1	0	2	0	1	19	25591	6194	1	15	0	4	1	0	999
1550	863	0	2015	0	1	2	0	1	1	0	23	26	1	0	0	2	0	1	19	24223	7661	1	15	0	4	1	0	999
1500	1163	0	2016	0	0	0	0	0	0	0	17	6	1	0	0	2	0	1	19	28202	9658	1	15	0	4	1	0	999
1491	563	0	2014	0	1	2	0	0	1	0	17	3	1	1	0	2	0	1	19	38617	2980	2	15	0	4	1	0	999
1540	839	0	2015	0	0	0	0	0	0	0	20	8	1	1	0	3	1	1	9	35238	4264	2	15	0	4	1	0	999
1499	498	0	2014	0	0	0	0	0	0	0	17	31	1	0	0	2	0	1	8	34632	8861	2	15	0	4	1	0	999
1551	714	0	2014	0	0	0	0	0	0	0	23	8	1	1	0	2	0	1	9	35714	8938	2	15	0	4	1	0	999
1513	1044	0	2015	0	0	0	0	0	0	0	18	31	1	0	0	4	1	1	8	67746	7855	3	15	0	4	1	0	999
177	1099	0	2016	0	1	2	0	0	1	0	17	31	1	0	1	4	0	0	8	71736	8397	3	15	0	4	1	0	999
1560	1263	0	2016	0	0	0	0	0	0	0	24	19	1	1	0	4	1	1	4	74137	8841	3	15	0	4	1	0	999
180	1042	0	2015	0	0	0	0	0	0	0	19	31	1	1	1	4	0	1	8	67500	9038	3	15	0	4	1	0	999
1525	694	0	2014	0	0	0	0	0	0	0	19	18	1	0	0	4	1	0	21	999	999	4	15	0	4	1	0	999
1533	966	0	2015	0	0	0	0	0	0	0	19	10	1	1	0	4	1	1	5	114652	7796	4	15	0	4	1	0	999
183	948	0	2015	0	0	0	0	0	0	0	24	6	1	0	1	1	1	1	16	77560	8886	4	15	0	4	1	0	999
1490	1204	0	2016	0	0	0	0	0	0	0	16	30	1	0	0	3	1	0	9	94977	9413	4	15	0	4	1	0	999
1536	954	0	2015	0	0	0	0	0	0	0	19	31	1	1	0	1	1	1	8	83467	10323	4	15	0	4	1	0	999
1388	700	0	2014	0	0	0	0	0	0	0	18	3	1	1	0	2	0	1	9	30245	3440	1	16	0	4	1	0	999
1378	394	0	2014	0	1	2	0	1	1	0	18	3	4	0	0	2	0	1	19	24640	4170	1	16	0	4	1	0	999
1379	1021	0	2015	0	1	2	0	0	1	0	16	14	1	1	0	2	0	1	19	24922	4374	1	16	0	4	1	0	999
1441	1350	0	2016	0	1	2	0	0	1	0	22	14	1	0	0	2	0	1	19	26776	5001	1	16	0	4	1	0	999
1423	511	0	2014	0	0	0	0	1	1	0	19	3	1	0	0	2	0	1	19	30075	7990	1	16	0	4	1	0	999
1477	1030	0	2015	0	0	0	0	0	0	0	25	26	1	1	0	2	0	1	19	24575	8002	1	16	0	4	1	0	999
1404	247	0	2013	0	0	0	0	0	0	0	18	14	1	0	0	3	1	0	19	25216	9557	1	16	0	4	1	0	999
1483	316	0	2013	0	0	0	0	0	0	0	26	3	1	0	0	2	0	1	19	27760	12197	1	16	0	4	1	0	999
1419	993	0	2015	0	1	2	0	0	1	0	19	3	1	1	0	3	0	0	9	35238	4264	2	16	0	4	1	0	999
1394	513	0	2014	0	0	0	0	0	0	0	18	30	1	0	0	4	0	0	9	40956	5351	2	16	0	4	1	0	999
1421	1191	0	2016	0	0	0	0	0	0	0	19	8	2	1	0	2	1	1	9	39906	5842	2	16	0	4	1	0	999
1446	491	0	2014	0	0	0	0	0	0	0	23	14	4	1	0	2	0	1	19	41779	6435	2	16	0	4	1	0	999
1371	745	0	2015	0	0	0	0	0	0	0	16	8	1	1	0	2	0	1	9	36454	7259	2	16	0	4	1	0	999
1482	1326	0	2016	0	0	0	0	0	0	0	26	27	1	0	0	4	0	1	4	49966	7415	2	16	0	4	1	0	999
1400	1289	0	2016	0	0	0	0	0	0	0	19	7	1	0	0	2	0	1	8	34420	7912	2	16	0	4	1	0	999
1424	1402	0	2016	0	0	0	0	0	0	0	19	19	1	1	0	4	1	1	4	51789	8304	2	16	0	4	1	0	999
1460	1416	0	2016	0	0	0	0	0	0	0	24	8	1	0	0	4	0	1	9	43385	8419	2	16	0	4	1	0	999
166	1274	0	2016	0	0	0	0	0	0	0	18	22	1	0	1	4	0	0	8	50500	9311	2	16	0	4	1	0	999
170	504	0	2014	0	1	2	0	0	1	0	19	31	1	0	1	4	0	1	8	43824	10063	2	16	0	4	1	0	999
1427	805	0	2015	0	1	2	0	0	1	0	19	3	4	0	0	2	0	1	19	35000	12245	2	16	0	4	1	0	999
1432	1261	0	2016	0	0	0	0	0	0	0	20	13	1	0	0	4	1	0	13	58226	3592	3	16	0	4	1	0	999
172	254	0	2013	0	0	0	0	0	0	0	26	26	1	0	1	1	0	1	19	58011	4814	3	16	0	4	1	0	999
1437	434	0	2014	0	0	0	0	0	0	0	20	13	1	1	0	4	0	0	16	63559	6874	3	16	0	4	1	0	999
1399	568	0	2014	0	1	2	0	0	1	0	18	30	1	1	0	1	0	1	9	67431	7861	3	16	0	4	1	0	999
1373	673	0	2014	0	0	0	0	0	0	0	18	27	1	0	0	3	0	0	4	68866	9668	3	16	0	4	1	0	999
1406	1052	0	2015	0	1	2	0	0	1	0	18	27	1	1	0	2	0	1	4	74598	10670	3	16	0	4	1	0	999
1409	832	0	2015	0	0	0	0	0	0	0	18	19	1	1	0	1	0	1	4	70814	12936	3	16	0	4	1	0	999
1480	757	0	2015	0	0	0	0	0	0	0	25	28	1	1	0	3	1	1	1	70770	23156	3	16	0	4	1	0	999
160	1227	0	2016	0	0	0	0	0	0	0	16	15	1	0	1	1	0	1	8	82161	4516	4	16	0	4	1	0	999
1447	1197	0	2016	0	0	0	0	0	0	0	23	19	1	0	0	1	1	1	4	93344	6817	4	16	0	4	1	0	999
1425	1122	0	2016	0	0	0	0	0	0	0	19	7	1	0	0	4	0	1	8	93750	9964	4	16	0	4	1	0	999
1304	896	0	2015	0	0	0	0	0	0	0	19	14	1	1	0	2	0	1	9	16773	3854	1	17	0	4	1	0	999
1365	422	0	2014	0	0	0	0	0	0	0	27	14	2	0	0	2	0	1	19	18780	3914	1	17	0	4	1	0	999
1361	507	0	2014	0	0	0	0	0	0	0	27	14	1	1	0	2	0	1	19	32478	5637	1	17	0	4	1	0	999
1264	909	0	2015	0	0	0	0	0	0	0	17	14	2	1	0	2	0	1	19	29904	6210	1	17	0	4	1	0	999
153	1065	0	2015	0	0	0	0	0	0	0	21	22	1	0	1	4	0	0	8	29911	7740	1	17	0	4	1	0	999
1253	1173	0	2016	0	0	0	0	0	0	0	16	14	1	0	0	2	0	1	19	16933	8011	1	17	0	4	1	0	999
1288	1037	0	2015	0	0	0	0	0	0	0	18	3	4	1	0	2	0	1	19	32044	8349	1	17	0	4	1	0	999
1272	515	0	2014	0	0	0	0	0	0	0	17	3	1	1	0	2	0	1	19	28828	10109	1	17	0	4	1	0	999
4159	1241	0	2016	1	0	1	1	0	1	0	25	28	1	0	0	2	0	1	1	41429	2787	2	17	0	4	1	0	999
1342	346	0	2013	0	0	0	0	0	0	0	24	14	1	1	0	2	0	1	19	43509	3991	2	17	0	4	1	0	999
1359	1046	0	2015	0	0	0	0	0	0	0	25	26	2	0	0	4	1	0	19	34102	4092	2	17	0	4	1	0	999
154	526	0	2014	0	1	2	0	0	1	0	22	27	1	1	1	4	1	0	5	38784	5529	2	17	0	4	1	0	999
1263	890	0	2015	0	0	0	0	0	0	0	17	21	1	1	0	4	0	1	16	35181	5582	2	17	0	4	1	0	999
1327	379	0	2014	0	0	0	0	0	0	0	21	26	1	0	0	3	0	0	19	36987	5711	2	17	0	4	1	0	999
1283	1212	0	2016	0	0	0	0	0	0	0	18	27	1	1	0	2	0	1	4	43125	5837	2	17	0	4	1	0	999
1322	987	0	2015	0	0	0	0	0	0	0	20	6	1	1	0	2	0	1	19	32750	5838	2	17	0	4	1	0	999
1252	1074	0	2015	0	0	0	0	0	0	0	16	6	2	1	0	1	1	1	19	39073	6863	2	17	0	4	1	0	999
1328	1360	0	2016	0	0	0	0	0	0	0	21	6	1	1	0	3	1	1	19	43750	7614	2	17	0	4	1	0	999
1268	1147	0	2016	0	0	0	0	0	0	0	17	31	1	0	0	4	999	1	8	34420	7912	2	17	0	4	1	0	999
1312	1218	0	2016	0	0	0	0	0	0	0	19	14	1	0	0	2	0	1	19	34495	9117	2	17	0	4	1	0	999
1290	1393	0	2016	0	0	0	0	0	0	0	18	21	1	0	0	2	0	1	16	38408	9426	2	17	0	4	1	0	999
1255	1134	0	2016	0	0	0	0	0	0	0	16	26	1	0	0	4	0	0	19	33887	9782	2	17	0	4	1	0	999
1355	1239	0	2016	0	0	0	0	0	0	0	24	25	1	0	0	4	0	1	19	37316	15841	2	17	0	4	1	0	999
1282	951	0	2015	0	0	0	0	0	0	0	18	10	1	1	0	4	0	1	4	67906	5520	3	17	0	4	1	0	999
1329	632	0	2014	0	0	0	0	0	0	0	21	8	1	0	0	4	0	1	9	55143	8035	3	17	0	4	1	0	999
149	1241	0	2016	0	0	0	0	0	0	0	19	22	1	0	1	4	0	0	8	52860	8395	3	17	0	4	1	0	999
1352	1133	0	2016	0	1	2	0	0	1	0	24	32	1	1	0	1	1	1	8	71696	10368	3	17	0	4	1	0	999
4160	1101	0	2016	1	0	1	0	0	0	0	26	27	1	0	0	2	1	1	4	57423	10810	3	17	0	4	1	0	999
148	575	0	2014	0	0	0	0	0	0	0	18	27	1	1	1	4	0	0	4	53973	13140	3	17	0	4	1	0	999
1257	1392	0	2016	0	0	0	0	0	0	0	16	8	1	1	0	2	0	1	9	60203	14627	3	17	0	4	1	0	999
1299	1435	0	2016	0	0	0	0	0	0	0	18	6	1	0	0	2	0	1	19	54835	15180	3	17	0	4	1	0	999
1277	980	0	2015	0	0	0	0	0	0	0	18	12	1	0	0	3	1	1	3	79891	4308	4	17	0	4	1	0	999
1311	1140	0	2016	0	0	0	0	0	0	0	18	10	1	1	0	3	1	1	5	130865	8898	4	17	0	4	1	0	999
1313	475	0	2014	0	0	0	0	0	0	0	19	9	2	0	0	3	0	1	16	102234	10166	4	17	0	4	1	0	999
159	1143	0	2016	0	0	0	0	0	0	0	26	22	1	1	1	4	0	0	8	81161	12957	4	17	0	4	1	0	999
1295	578	0	2014	0	0	0	0	0	0	0	18	10	1	1	0	4	1	1	5	91699	13143	4	17	0	4	1	0	999
1297	1127	0	2016	0	0	0	0	0	0	0	18	19	1	1	0	4	1	1	4	97097	14625	4	17	0	4	1	0	999
4158	1413	0	2016	1	0	1	0	0	0	0	23	19	1	0	0	1	0	1	11	105870	14968	4	17	0	4	1	0	999
1364	1395	0	2016	0	0	0	0	0	0	0	26	16	1	0	0	1	1	1	9	105547	15170	4	17	0	4	1	0	999
1145	511	0	2014	0	0	0	0	0	0	0	18	9	1	1	0	2	1	1	19	24381	3729	1	18	0	4	1	0	999
128	1197	0	2016	0	0	0	0	0	0	0	17	7	1	0	1	4	0	0	8	31006	4543	1	18	0	4	1	0	999
1146	660	0	2014	0	0	0	0	0	0	0	17	14	4	1	0	2	0	1	19	11989	5179	1	18	0	4	1	0	999
1237	416	0	2014	0	0	0	0	0	0	0	25	14	2	0	0	2	0	1	19	26685	5350	1	18	0	4	1	0	999
1148	253	0	2013	0	0	0	0	0	0	0	17	14	1	1	0	2	0	1	19	19604	5546	1	18	0	4	1	0	999
1195	1373	0	2016	0	0	0	0	1	1	0	19	26	2	0	0	2	0	1	19	24864	5562	1	18	0	4	1	0	999
1155	416	0	2014	0	0	0	0	0	0	0	18	14	1	0	0	2	0	1	19	20357	7943	1	18	0	4	1	0	999
1218	1235	0	2016	0	0	0	0	0	0	0	24	8	1	0	0	2	0	1	9	36485	2161	2	18	0	4	1	0	999
1205	1232	0	2016	0	0	0	0	0	0	0	20	14	1	1	0	4	0	1	19	32727	7086	2	18	0	4	1	0	999
1153	779	0	2015	0	0	0	0	0	0	0	17	14	2	0	0	2	0	1	19	49574	7672	2	18	0	4	1	0	999
1158	1403	0	2016	0	0	0	0	0	0	0	17	14	1	1	0	2	0	1	19	35083	8542	2	18	0	4	1	0	999
1223	1066	0	2015	0	0	0	0	0	0	0	24	27	1	0	0	2	0	1	4	50548	8919	2	18	0	4	1	0	999
139	883	0	2015	0	0	0	0	0	0	0	25	31	1	0	1	4	0	0	8	49423	9045	2	18	0	4	1	0	999
1199	1261	0	2016	0	0	0	0	0	0	0	19	4	1	1	0	1	1	0	3	48367	9592	2	18	0	4	1	0	999
1228	1074	0	2015	0	0	0	0	0	0	0	24	18	1	1	0	2	0	0	19	46129	12108	2	18	0	4	1	0	999
1147	917	0	2015	0	1	2	0	1	1	0	17	7	1	0	0	2	0	1	8	59059	5452	3	18	0	4	1	0	999
1238	1182	0	2016	0	0	0	0	0	0	0	25	21	1	0	0	4	0	1	16	73503	5475	3	18	0	4	1	0	999
1214	1134	0	2016	0	0	0	0	0	0	0	23	19	1	1	0	2	0	1	4	56094	5720	3	18	0	4	1	0	999
1149	625	0	2014	0	0	0	0	0	0	0	17	27	1	1	0	2	0	1	4	56418	6208	3	18	0	4	1	0	999
1172	1105	0	2016	0	0	0	0	0	0	0	18	27	1	1	0	2	0	0	4	71125	7200	3	18	0	4	1	0	999
1173	864	0	2015	0	0	0	0	0	0	0	19	10	1	0	0	3	1	1	5	73555	7415	3	18	0	4	1	0	999
1224	1043	0	2015	0	0	0	0	0	0	0	24	6	1	1	0	2	0	1	19	72696	9129	3	18	0	4	1	0	999
4155	412	0	2014	1	0	1	0	0	0	0	26	14	1	0	0	2	0	1	9	58750	12813	3	18	0	4	1	0	999
1230	1371	0	2016	0	0	0	0	0	0	0	24	21	1	1	0	1	1	1	16	71029	13055	3	18	0	4	1	0	999
1231	1352	0	2016	0	0	0	0	0	0	0	24	25	1	0	0	3	1	1	19	66719	13581	3	18	0	4	1	0	999
1185	1448	0	2016	0	0	0	0	0	0	0	18	8	1	1	0	3	1	1	9	65417	13862	3	18	0	4	1	0	999
1167	547	0	2014	0	0	0	0	0	0	0	19	13	1	1	0	1	1	1	16	85156	5538	4	18	0	4	1	0	999
1179	636	0	2014	0	0	0	0	0	0	0	18	15	1	1	0	1	0	1	8	116653	9253	4	18	0	4	1	0	999
1242	1284	0	2016	0	0	0	0	0	0	0	25	19	1	1	0	1	1	1	4	77974	9794	4	18	0	4	1	0	999
137	1429	0	2016	0	0	0	0	0	0	0	24	4	2	0	1	4	0	0	3	151141	10823	4	18	0	4	1	0	999
1181	1315	0	2016	0	0	0	0	0	0	0	18	31	1	0	0	4	1	1	8	97500	11069	4	18	0	4	1	0	999
1187	559	0	2014	0	0	0	0	0	0	0	18	23	1	1	0	3	1	1	8	76204	15272	4	18	0	4	1	0	999
132	1105	0	2016	0	0	0	0	0	0	0	21	28	1	1	1	4	0	1	1	82663	15397	4	18	0	4	1	0	999
142	1176	0	2016	0	0	0	0	0	0	0	25	22	1	1	1	4	0	0	8	102791	18603	4	18	0	4	1	0	999
1104	772	0	2015	0	0	0	0	0	0	0	24	14	1	0	0	2	0	1	19	16496	2708	1	19	0	4	1	0	999
1038	329	0	2013	0	0	0	0	0	0	0	17	14	1	0	0	2	0	1	19	17939	3010	1	19	0	4	1	0	999
1073	791	0	2015	0	0	0	0	0	0	0	20	8	2	1	0	4	0	1	9	31001	3298	1	19	0	4	1	0	999
1055	1184	0	2016	0	0	0	0	0	0	0	18	8	1	0	0	2	0	1	19	25000	4494	1	19	0	4	1	0	999
1075	842	0	2015	0	0	0	0	0	0	0	19	14	1	0	0	2	0	1	19	28361	4679	1	19	0	4	1	0	999
1087	296	0	2013	0	0	0	0	0	0	0	20	3	1	0	0	2	1	1	19	30917	5288	1	19	0	4	1	0	999
1100	322	0	2013	0	1	2	0	0	1	0	23	3	1	0	0	2	0	1	19	21645	5790	1	19	0	4	1	0	999
1134	301	0	2013	0	0	0	0	0	0	0	26	3	1	0	0	2	0	1	19	23205	8448	1	19	0	4	1	0	999
1102	526	0	2014	0	0	0	0	0	0	0	23	26	4	0	0	3	0	1	19	26674	9891	1	19	0	4	1	0	999
1080	440	0	2014	0	0	0	0	0	0	0	19	7	1	0	0	2	0	1	8	26125	10340	1	19	0	4	1	0	999
1137	1220	0	2016	0	0	0	0	0	0	0	26	14	2	1	0	2	0	1	19	26731	11462	1	19	0	4	1	0	999
1110	568	0	2014	0	0	0	0	0	0	0	24	4	2	0	0	3	0	1	3	46763	5834	2	19	0	4	1	0	999
1078	1022	0	2015	0	0	0	0	0	0	0	19	26	2	1	0	1	0	1	19	34234	7948	2	19	0	4	1	0	999
1096	247	0	2013	0	0	0	0	0	0	0	22	14	1	0	0	2	0	1	19	38504	10926	2	19	0	4	1	0	999
1068	1024	0	2015	0	0	0	0	0	0	0	18	7	1	0	0	2	0	1	8	41750	11490	2	19	0	4	1	0	999
1139	351	0	2013	0	0	0	0	0	0	0	27	14	1	1	0	2	0	1	19	35978	13144	2	19	0	4	1	0	999
125	451	0	2014	0	0	0	0	0	0	0	25	15	2	1	1	2	0	1	8	48750	23127	2	19	0	4	1	0	999
1116	1043	0	2015	0	0	0	0	0	0	0	24	6	1	1	0	2	0	1	19	72696	9129	3	19	0	4	1	0	999
1097	904	0	2015	0	0	0	0	0	0	0	22	8	1	0	0	4	1	1	9	53523	13022	3	19	0	4	1	0	999
1138	772	0	2015	0	0	0	0	0	0	0	26	27	1	1	0	4	0	0	4	53021	13584	3	19	0	4	1	0	999
1099	784	0	2015	0	0	0	0	0	0	0	22	8	2	1	0	2	0	1	9	61842	19687	3	19	0	4	1	0	999
1086	940	0	2015	0	0	0	0	0	0	0	20	16	1	1	0	3	1	1	9	93136	5258	4	19	0	4	1	0	999
1043	576	0	2014	0	0	0	0	0	0	0	18	31	1	1	0	4	0	1	8	91229	8121	4	19	0	4	1	0	999
118	1347	0	2016	0	0	0	0	0	0	0	18	15	1	1	1	1	0	0	8	103056	11470	4	19	0	4	1	0	999
1122	1149	0	2016	0	0	0	0	0	0	0	24	31	1	1	0	4	0	1	8	111389	15369	4	19	0	4	1	0	999
1036	1221	0	2016	0	0	0	0	0	0	0	16	19	1	1	0	1	1	1	4	173125	17052	4	19	0	4	1	0	999
1124	744	0	2015	0	0	0	0	0	0	0	24	4	1	1	0	3	1	1	3	91953	21841	4	19	0	4	1	0	999
1072	1445	0	2016	0	0	0	0	0	0	0	18	19	1	0	0	3	1	1	4	215000	39915	4	19	0	4	1	0	999
1008	413	0	2014	0	0	0	0	0	0	0	25	3	4	1	0	2	0	1	19	16753	3010	1	20	0	4	1	0	999
4152	345	0	2013	1	0	1	0	0	0	0	25	14	1	0	0	2	0	1	19	31946	3199	1	20	0	4	1	0	999
963	667	0	2014	0	0	0	0	0	0	0	20	14	1	1	0	2	0	1	19	25685	4258	1	20	0	4	1	0	999
4151	846	0	2015	1	0	1	0	0	0	0	21	14	1	1	0	2	0	1	19	24922	4374	1	20	0	4	1	0	999
979	1301	0	2016	0	0	0	0	0	0	0	23	19	1	1	0	2	1	1	5	32361	4619	1	20	0	4	1	0	999
968	1290	0	2016	0	0	0	0	0	0	0	21	18	1	1	0	2	0	1	19	20861	4857	1	20	0	4	1	0	999
951	1189	0	2016	0	0	0	0	0	0	0	19	14	1	0	0	2	0	1	19	26531	5583	1	20	0	4	1	0	999
988	598	0	2014	0	0	0	0	0	0	0	24	14	1	1	0	2	0	1	19	32478	5637	1	20	0	4	1	0	999
1023	1444	0	2016	0	0	0	0	0	0	0	26	14	1	0	0	2	0	1	19	32064	5733	1	20	0	4	1	0	999
918	1192	0	2016	0	1	2	1	0	1	0	17	14	1	1	0	2	0	1	19	32064	5733	1	20	0	4	1	0	999
975	904	0	2015	0	0	0	0	1	1	0	22	14	2	0	0	2	0	1	19	25852	5867	1	20	0	4	1	0	999
1025	617	0	2014	0	0	0	0	0	0	0	26	14	1	1	0	2	0	1	9	50811	6081	2	20	0	4	1	0	999
113	654	0	2014	0	0	0	0	0	0	0	26	26	4	0	1	4	0	0	19	37064	7245	2	20	0	4	1	0	999
932	1051	0	2015	0	0	0	0	0	0	0	18	3	1	1	0	2	0	1	9	36531	7280	2	20	0	4	1	0	999
1014	269	0	2013	0	0	0	0	0	0	0	25	26	1	1	0	4	1	1	19	35323	7712	2	20	0	4	1	0	999
935	1165	0	2016	0	0	0	0	0	0	0	18	7	1	0	0	2	0	1	8	34420	7912	2	20	0	4	1	0	999
1026	1442	0	2016	0	0	0	0	0	0	0	26	7	1	1	0	4	0	1	8	34420	7912	2	20	0	4	1	0	999
954	1198	0	2016	0	0	0	0	0	0	0	19	8	1	0	0	2	0	1	9	43385	8419	2	20	0	4	1	0	999
1027	659	0	2014	0	0	0	0	0	0	0	26	6	2	0	0	2	1	1	19	40152	8521	2	20	0	4	1	0	999
940	246	0	2013	0	0	0	0	0	0	0	18	14	1	0	0	2	0	1	19	48906	9486	2	20	0	4	1	0	999
941	749	0	2015	0	0	0	0	0	0	0	18	14	4	0	0	2	0	1	19	38640	9846	2	20	0	4	1	0	999
942	1000	0	2015	0	0	0	0	0	0	0	18	8	1	0	0	2	0	1	9	48750	10040	2	20	0	4	1	0	999
945	253	0	2013	0	0	0	0	0	0	0	18	3	1	0	0	3	0	1	19	34018	11809	2	20	0	4	1	0	999
958	329	0	2013	0	0	0	0	0	0	0	18	26	1	1	0	3	0	0	19	36927	13611	2	20	0	4	1	0	999
985	659	0	2014	0	0	0	0	0	0	0	23	14	1	1	0	4	0	1	19	38214	18234	2	20	0	4	1	0	999
104	1350	0	2016	0	0	0	0	0	0	0	19	13	1	1	1	1	0	0	16	62355	4420	3	20	0	4	1	0	999
978	503	0	2014	0	1	2	0	0	1	0	23	22	1	1	0	4	0	1	8	68931	4574	3	20	0	4	1	0	999
981	1255	0	2016	0	1	2	0	0	1	0	23	20	1	0	0	1	1	1	3	74000	5522	3	20	0	4	1	0	999
919	709	0	2014	0	0	0	0	0	0	0	17	8	2	1	0	2	0	1	9	55143	8035	3	20	0	4	1	0	999
109	1031	0	2015	0	0	0	0	0	0	0	23	26	4	0	1	4	0	0	19	53977	8380	3	20	0	4	1	0	999
1015	1182	0	2016	0	0	0	0	0	0	0	25	26	1	1	0	4	0	0	19	52732	8854	3	20	0	4	1	0	999
999	344	0	2013	0	1	2	0	0	1	0	24	30	1	1	0	4	0	1	9	64190	11496	3	20	0	4	1	0	999
966	1003	0	2015	0	0	0	0	0	0	0	20	9	2	1	0	3	0	1	16	67500	12623	3	20	0	4	1	0	999
1018	1214	0	2016	0	0	0	0	0	0	0	25	23	1	0	0	1	1	1	8	66118	13906	3	20	0	4	1	0	999
1030	1053	0	2015	0	0	0	0	0	0	0	26	19	1	0	0	1	1	1	5	66429	17342	3	20	0	4	1	0	999
953	1408	0	2016	0	0	0	0	0	0	0	19	6	1	0	0	2	0	1	16	143080	6826	4	20	0	4	1	0	999
931	254	0	2013	0	0	0	0	0	0	0	18	13	1	1	0	3	1	999	16	107453	7093	4	20	0	4	1	0	999
107	660	0	2014	0	0	0	0	0	0	0	21	19	1	1	1	2	1	1	4	96713	7934	4	20	0	4	1	0	999
921	1442	0	2016	0	0	0	0	0	0	0	17	22	1	1	0	1	0	1	8	113507	9188	4	20	0	4	1	0	999
1028	1364	0	2016	0	0	0	0	0	0	0	26	13	2	1	0	4	0	1	16	76797	9629	4	20	0	4	1	0	999
943	1101	0	2016	0	0	0	0	0	0	0	18	10	1	1	0	3	1	1	5	104712	10765	4	20	0	4	1	0	999
103	1001	0	2015	0	0	0	0	0	0	0	18	4	1	1	1	4	0	0	3	91953	21841	4	20	0	4	1	0	999
4144	381	0	2014	1	0	1	0	0	0	0	25	32	1	1	0	1	0	1	8	73193	5617	3	0	1	4	1	0	999
4122	1184	0	2016	1	0	1	0	0	0	0	18	20	1	0	0	1	1	1	3	65382	7104	3	0	1	4	1	0	999
4124	399	0	2014	1	0	1	0	0	0	0	18	30	1	1	0	4	0	1	9	55625	8497	3	0	1	4	1	0	999
893	634	0	2014	0	0	0	1	0	1	0	18	12	1	0	0	1	1	1	16	106630	5520	4	0	1	4	1	0	999
4121	1129	0	2016	1	0	1	0	0	0	0	19	30	2	0	0	1	1	1	9	89015	6902	4	0	1	4	1	0	999
4125	1092	0	2015	1	0	1	0	0	0	0	18	20	1	1	0	1	1	1	3	82470	8920	4	0	1	4	1	0	999
4127	1437	0	2016	1	0	1	0	0	0	0	18	32	1	1	0	3	1	1	8	122524	11237	4	0	1	4	1	0	999
897	798	0	2015	0	1	2	0	0	1	0	18	1	1	1	0	1	1	1	9	87474	12786	4	0	1	4	1	0	999
4142	671	0	2014	1	0	1	0	0	0	0	24	19	1	1	0	1	0	1	4	91000	14557	4	0	1	4	1	0	999
4131	370	0	2014	1	0	1	0	0	0	0	18	7	1	1	0	2	0	1	8	90333	15399	4	0	1	4	1	0	999
4147	743	0	2015	1	0	1	0	1	1	0	25	20	1	1	0	4	0	1	3	103152	15847	4	0	1	4	1	0	999
885	848	0	2015	0	1	2	0	0	1	0	19	7	1	0	0	4	0	1	8	31118	2693	1	1	1	4	1	0	999
4103	1289	0	2016	1	0	1	1	0	1	0	19	14	2	0	0	2	0	1	19	26814	3954	1	1	1	4	1	0	999
3729	475	0	2014	1	0	1	0	0	0	0	17	14	1	1	1	4	0	0	19	43860	4019	2	1	1	4	1	0	999
4108	777	0	2015	1	0	1	0	0	0	0	24	13	1	0	0	1	0	1	3	51516	5677	2	1	1	4	1	0	999
4105	988	0	2015	1	0	1	0	0	0	0	20	19	1	1	0	1	1	1	4	48854	8246	2	1	1	4	1	0	999
4088	1147	0	2016	1	0	1	1	0	1	0	18	23	1	0	0	1	1	1	8	74088	7942	3	1	1	4	1	0	999
892	666	0	2014	0	1	2	1	0	1	0	25	11	1	0	0	2	1	1	9	55143	8035	3	1	1	4	1	0	999
4106	281	0	2013	1	0	1	0	0	0	0	24	13	1	1	0	1	0	1	16	83257	4860	4	1	1	4	1	0	999
4093	472	0	2014	1	0	1	0	0	0	0	19	31	1	0	0	1	1	1	8	112974	10064	4	1	1	4	1	0	999
4098	1154	0	2016	1	0	1	0	0	0	0	18	19	1	1	0	1	1	1	4	80855	15312	4	1	1	4	1	0	999
4099	517	0	2014	1	0	1	0	0	0	0	18	23	1	1	0	1	1	1	9	118819	15979	4	1	1	4	1	0	999
100	1099	0	2016	0	0	0	0	0	0	0	19	6	1	0	1	1	1	1	19	86058	20535	4	1	1	4	1	0	999
4075	346	0	2013	1	0	1	0	1	1	0	23	26	1	0	0	2	0	1	19	23352	5167	1	2	1	4	1	0	999
878	713	0	2014	0	1	2	1	1	1	1	25	3	1	0	0	2	0	1	9	49875	11052	2	2	1	4	1	0	999
860	1109	0	2016	0	1	2	0	0	1	0	18	24	1	1	0	1	1	1	16	71250	9013	3	2	1	4	1	0	999
4053	1235	0	2016	1	0	1	1	1	1	1	18	20	1	0	0	2	1	1	3	55391	9399	3	2	1	4	1	0	999
869	540	0	2014	0	1	2	0	0	1	0	19	28	1	0	0	4	0	1	1	68750	12447	3	2	1	4	1	0	999
3727	1311	0	2016	1	0	1	0	0	0	0	18	29	1	0	1	4	0	1	1	70057	16060	3	2	1	4	1	0	999
4076	514	0	2014	1	0	1	0	0	0	0	21	27	1	0	0	2	1	1	4	90645	6066	4	2	1	4	1	0	999
98	1374	0	2016	0	0	0	0	0	0	0	18	13	1	1	1	4	1	0	16	78327	10927	4	2	1	4	1	0	999
4055	1121	0	2016	1	0	1	0	0	0	0	18	9	2	0	0	1	1	1	16	97978	11284	4	2	1	4	1	0	999
4072	1016	0	2015	1	0	1	0	0	0	0	19	12	1	1	0	1	0	1	3	83958	15046	4	2	1	4	1	0	999
863	611	0	2014	0	1	2	0	0	1	0	18	5	1	1	0	1	1	1	9	105245	16132	4	2	1	4	1	0	999
4064	479	0	2014	1	0	1	0	0	0	0	18	25	1	0	0	1	1	1	16	109808	21313	4	2	1	4	1	0	999
4067	899	0	2015	1	0	1	1	0	1	0	18	25	1	0	0	1	1	1	16	91522	31436	4	2	1	4	1	0	999
4031	633	0	2014	1	0	1	0	0	0	0	23	14	1	0	0	1	0	1	19	31337	5447	1	3	1	4	1	0	999
3723	281	0	2013	1	0	1	0	0	0	0	20	14	1	1	1	4	0	0	19	34570	5361	2	3	1	4	1	0	999
4014	1421	0	2016	1	0	1	1	1	1	1	18	28	1	0	0	1	1	1	1	47804	9628	2	3	1	4	1	0	999
853	951	0	2015	0	1	2	0	0	1	0	24	30	1	1	0	1	0	0	9	57388	8334	3	3	1	4	1	0	999
852	1395	0	2016	0	1	2	1	1	1	1	24	28	1	1	0	1	0	1	1	61640	9706	3	3	1	4	1	0	999
4028	1354	0	2016	1	0	1	0	0	0	0	19	26	1	1	0	1	0	1	19	80272	12243	4	3	1	4	1	0	999
845	1450	0	2016	0	1	2	0	0	1	0	18	5	2	0	0	3	1	1	9	82874	12413	4	3	1	4	1	0	999
848	421	0	2014	0	1	2	0	0	1	0	19	32	1	0	0	1	1	1	8	95000	12853	4	3	1	4	1	0	999
4016	1366	0	2016	1	0	1	0	0	0	0	18	4	1	0	0	1	0	1	3	87125	14769	4	3	1	4	1	0	999
4008	525	0	2014	1	0	1	0	0	0	0	16	9	1	0	0	1	0	999	16	128542	19242	4	3	1	4	1	0	999
4021	1193	0	2016	1	0	1	0	0	0	0	18	32	1	0	0	1	1	1	8	104013	20900	4	3	1	4	1	0	999
4032	1383	0	2016	1	0	1	0	0	0	0	20	14	1	1	0	3	1	1	16	85590	23655	4	3	1	4	1	0	999
3721	314	0	2013	1	0	1	0	0	0	0	25	14	4	1	1	2	0	1	19	17684	6679	1	4	1	4	1	0	999
3991	973	0	2015	1	0	1	0	0	0	0	19	14	1	1	0	2	0	1	19	29297	7731	1	4	1	4	1	0	999
839	605	0	2014	0	1	2	0	0	1	0	25	8	1	0	0	2	1	1	19	31553	7826	1	4	1	4	1	0	999
810	468	0	2014	0	0	0	0	0	0	0	18	21	1	1	0	2	0	1	16	31604	7970	1	4	1	4	1	0	999
4006	965	0	2015	1	0	1	0	0	0	0	26	3	1	0	0	2	0	1	9	38981	4278	2	4	1	4	1	0	999
3970	877	0	2015	1	0	1	0	0	0	0	18	32	1	1	0	1	1	1	8	47518	4843	2	4	1	4	1	0	999
3717	339	0	2013	1	0	1	0	0	0	0	18	30	2	0	1	4	0	1	9	51720	8541	2	4	1	4	1	0	999
816	465	0	2014	0	1	2	0	0	1	0	18	26	2	0	0	4	0	1	19	44386	10135	2	4	1	4	1	0	999
821	1344	0	2016	0	1	2	0	0	1	0	18	26	1	0	0	2	0	1	19	41728	12030	2	4	1	4	1	0	999
4002	337	0	2013	1	0	1	0	0	0	0	24	30	1	1	0	2	1	1	9	43849	12551	2	4	1	4	1	0	999
838	1386	0	2016	0	1	2	0	0	1	0	24	6	1	0	0	2	0	1	19	41719	16871	2	4	1	4	1	0	999
806	1051	0	2015	0	0	0	0	0	0	0	18	25	1	0	0	4	1	1	19	72894	5269	3	4	1	4	1	0	999
836	407	0	2014	0	1	2	0	0	1	0	24	13	1	0	0	4	0	0	16	63559	6874	3	4	1	4	1	0	999
815	631	0	2014	0	0	0	0	0	0	0	18	29	1	1	0	3	1	1	1	68375	9991	3	4	1	4	1	0	999
4438	603	0	2014	1	0	1	1	1	1	1	25	12	2	0	0	3	1	1	16	53194	10552	3	4	1	4	1	0	999
3720	1372	0	2016	1	0	1	0	0	0	0	24	13	1	0	1	4	0	0	16	54125	11093	3	4	1	4	1	0	999
817	1210	0	2016	0	1	2	0	0	1	0	18	27	1	0	0	2	999	1	4	58859	11189	3	4	1	4	1	0	999
820	352	0	2013	0	1	2	0	0	1	0	18	13	1	0	0	3	0	1	16	67500	11354	3	4	1	4	1	0	999
3983	1079	0	2015	1	0	1	0	0	0	0	19	27	1	1	0	2	0	1	4	61900	13317	3	4	1	4	1	0	999
827	587	0	2014	0	1	2	0	0	1	0	18	30	1	0	0	4	1	1	9	58942	30714	3	4	1	4	1	0	999
3979	804	0	2015	1	0	1	0	0	0	0	19	13	1	0	0	3	1	1	16	85455	7038	4	4	1	4	1	0	999
833	1192	0	2016	0	1	2	0	0	1	0	23	16	2	0	0	1	0	1	9	82361	7523	4	4	1	4	1	0	999
4007	584	0	2014	1	0	1	1	0	1	0	30	4	1	1	0	1	0	1	3	88895	13437	4	4	1	4	1	0	999
92	1161	0	2016	0	1	2	0	0	1	0	19	22	1	0	1	4	1	0	8	102791	18603	4	4	1	4	1	0	999
3989	464	0	2014	1	0	1	0	0	0	0	18	20	1	0	0	4	1	1	3	145109	19597	4	4	1	4	1	0	999
789	652	0	2014	0	1	2	0	0	1	0	24	6	2	1	0	2	0	1	19	18471	2662	1	5	1	4	1	0	999
761	605	0	2014	0	1	2	0	0	1	0	18	8	1	1	0	1	0	1	9	30245	3440	1	5	1	4	1	0	999
790	1017	0	2015	0	1	2	0	0	1	0	24	30	1	0	0	2	0	1	9	16773	3854	1	5	1	4	1	0	999
778	534	0	2014	0	1	2	1	0	1	0	19	24	1	0	0	1	0	1	16	31233	3979	1	5	1	4	1	0	999
3966	282	0	2013	1	0	1	0	1	1	0	26	14	2	0	0	2	0	1	19	19519	3989	1	5	1	4	1	0	999
3959	897	0	2015	1	0	1	0	0	0	0	24	6	1	0	0	2	1	1	19	19032	4210	1	5	1	4	1	0	999
3956	1270	0	2016	1	0	1	0	0	0	0	21	7	2	0	0	4	0	1	8	31006	4543	1	5	1	4	1	0	999
791	1186	0	2016	0	1	2	0	1	1	0	24	14	1	0	0	2	0	1	19	19098	4584	1	5	1	4	1	0	999
3708	1249	0	2016	1	0	1	0	0	0	0	17	21	1	1	1	2	0	1	16	31159	7461	1	5	1	4	1	0	999
3961	1114	0	2016	1	0	1	0	0	0	0	24	6	1	0	0	2	0	1	19	26397	8399	1	5	1	4	1	0	999
3942	1410	0	2016	1	0	1	0	0	0	0	18	32	1	0	0	2	1	1	8	49896	3073	2	5	1	4	1	0	999
767	1333	0	2016	0	1	2	0	1	1	0	18	6	1	1	0	2	0	1	19	45821	7395	2	5	1	4	1	0	999
3962	503	0	2014	1	0	1	0	0	0	0	24	25	1	1	0	2	0	1	19	38240	8722	2	5	1	4	1	0	999
3957	853	0	2015	1	0	1	0	0	0	0	20	31	1	1	0	4	0	1	8	49423	9045	2	5	1	4	1	0	999
773	847	0	2015	0	1	2	0	0	1	0	18	19	1	0	0	4	1	1	5	72609	13363	3	5	1	4	1	0	999
774	1066	0	2015	0	1	2	0	0	1	0	18	27	1	1	0	4	0	1	4	53021	13584	3	5	1	4	1	0	999
3954	1424	0	2016	1	0	1	0	0	0	0	18	10	1	0	0	1	1	1	5	67292	25662	3	5	1	4	1	0	999
4436	1100	0	2016	1	0	1	0	0	0	0	18	13	1	1	0	1	1	1	3	90301	5841	4	5	1	4	1	0	999
768	505	0	2014	0	1	2	0	0	1	0	18	9	1	0	0	1	1	1	16	89006	9689	4	5	1	4	1	0	999
770	678	0	2014	0	1	2	0	0	1	0	18	23	1	0	0	3	1	1	8	91886	10390	4	5	1	4	1	0	999
84	1157	0	2016	0	1	2	1	1	1	1	20	20	1	0	1	4	0	1	3	80583	13297	4	5	1	4	1	0	999
3952	1449	0	2016	1	0	1	0	0	0	0	18	19	1	1	0	1	1	1	4	118750	14146	4	5	1	4	1	0	999
776	997	0	2015	0	1	2	0	1	1	0	18	23	1	1	0	2	1	1	8	84500	16611	4	5	1	4	1	0	999
3941	1010	0	2015	1	0	1	0	0	0	0	18	4	2	1	0	4	999	0	3	92008	17720	4	5	1	4	1	0	999
3934	1115	0	2016	1	0	1	0	0	0	0	25	14	1	0	0	2	0	1	19	14375	3483	1	6	1	4	1	0	999
688	877	0	2015	0	0	0	0	0	0	0	18	8	1	0	0	2	0	1	19	23391	5583	1	6	1	4	1	0	999
750	282	0	2013	0	1	2	1	1	1	1	25	14	1	0	0	2	0	1	19	15755	5968	1	6	1	4	1	0	999
753	447	0	2014	0	1	2	0	0	1	0	26	14	1	0	0	2	0	1	19	23936	7705	1	6	1	4	1	0	999
3707	493	0	2014	1	0	1	0	1	1	0	24	22	1	0	1	4	0	0	8	26125	10340	1	6	1	4	1	0	999
73	568	0	2014	0	1	2	0	0	1	0	18	7	1	1	1	4	1	1	8	26125	10340	1	6	1	4	1	0	999
680	514	0	2014	0	1	2	1	0	1	0	18	24	1	1	0	1	0	1	16	49292	2932	2	6	1	4	1	0	999
690	1282	0	2016	0	0	0	0	0	0	0	18	27	1	1	0	1	0	1	4	47417	7335	2	6	1	4	1	0	999
3908	703	0	2014	1	0	1	1	0	1	0	18	23	2	0	0	1	0	1	8	50684	8104	2	6	1	4	1	0	999
77	511	0	2014	0	0	0	0	0	0	0	19	14	4	1	1	4	0	0	19	46641	8764	2	6	1	4	1	0	999
710	808	0	2015	0	1	2	0	0	1	0	19	18	1	0	0	3	1	1	19	46228	13326	2	6	1	4	1	0	999
3905	525	0	2014	1	0	1	0	0	0	0	18	23	1	0	0	4	0	1	2	61176	4109	3	6	1	4	1	0	999
69	896	0	2015	0	1	2	0	0	1	0	18	31	1	1	1	4	0	0	8	59059	5452	3	6	1	4	1	0	999
3925	1140	0	2016	1	0	1	1	0	1	0	23	8	1	0	0	1	0	1	9	63892	6713	3	6	1	4	1	0	999
3906	892	0	2015	1	0	1	0	0	0	0	18	30	1	0	0	1	0	1	9	60179	6742	3	6	1	4	1	0	999
[truncated: 2,443 more rows]
